# Supplementary material for: 3,4-Dimeth­oxy-4′-methyl­biphen­yl
Source: Acta Crystallogr Sect E Struct Rep Online. 2013 Apr 10;69(Pt 5):o681. doi: 10.1107/S1600536813008957 (PMC3647875; doi:10.1107/S1600536813008957)
Supplement: Supplementary file 1 [file e-69-0o681-sup1.cif]

##############################################################################
#                                                                            #
# This CIF contains the data in a paper accepted for publication in          #
# Acta Crystallographica Section E. It conforms to the requirements of       #
# Notes for Authors for Acta Crystallographica Section E, and has been       #
# peer reviewed under the auspices of the IUCr Commission on Journals.       #
#                                                                            #
# Full details of the Crystallographic Information File format               #
# are given in the paper "The Crystallographic Information File (CIF):       #
# a New Standard Archive File for Crystallography" by S. R. Hall, F. H.      #
# Allen and I. D. Brown [Acta Cryst. (1991), A47, 655-685].                  #
#                                                                            #
# The current version of the core CIF dictionary is obtainable from          #
# ftp://ftp.iucr.org/pub/cif_core.dic.                                       #
#                                                                            #
# Software is freely available for graphical display of the structure(s)     #
# in this CIF. For information consult the CIF software page                 #
# http://www.iucr.org/resources/cif/software.                                #
#                                                                            #
# This file may be used for bona fide research purposes within the           #
# scientific community so long as proper attribution is given to the journal # 
# article from which it was obtained.                                        #
#                                                                            #
##############################################################################
data_I
_audit_creation_method
;
  Olex2 1.2
  (compiled 2012.05.09 svn.r2324, GUI svn.r4230)
;
_publ_contact_author_name     'Sami Nummelin'
_publ_contact_author_address
;
Molecular Materials, Department of Applied Physics, School of Science,
Aalto University, PO Box 15100, FI-00076 Aalto, Finland
;
_publ_contact_author_email     sami.nummelin@aalto.fi
_publ_contact_author_phone     ?
_chemical_name_systematic
;
3,4-Dimethoxy-4'-methylbiphenyl
;
_chemical_name_common     ?
_chemical_formula_moiety     'C15 H16 O2'
_chemical_formula_sum     'C15 H16 O2'
_chemical_formula_iupac     'C15 H16 O2'
_chemical_formula_weight     228.28
_chemical_melting_point     ?
_space_group_crystal_system     monoclinic
_space_group_name_H-M_alt     'P 21/c'
_space_group_name_Hall     '-P 2ybc'
loop_
    _space_group_symop_id
    _space_group_symop_operation_xyz
    1 'x, y, z'
    2 '-x, y+1/2, -z+1/2'
    3 '-x, -y, -z'
    4 'x, -y-1/2, z-1/2'
_cell_length_a     17.7430(9)
_cell_length_b     8.7581(3)
_cell_length_c     8.1135(3)
_cell_angle_alpha     90.00
_cell_angle_beta     101.795(5)
_cell_angle_gamma     90.00
_cell_volume     1234.17(9)
_cell_formula_units_Z     4
_cell_measurement_reflns_used     1622
_cell_measurement_theta_min     5.0457
_cell_measurement_theta_max     76.7173
_cell_measurement_temperature     123.00(10)
_exptl_crystal_description     plate
_exptl_crystal_colour     colourless
_exptl_crystal_size_max     0.3567
_exptl_crystal_size_mid     0.2576
_exptl_crystal_size_min     0.0366
_exptl_crystal_density_diffrn     1.229
_exptl_crystal_density_meas     ?
_exptl_crystal_density_method     'not measured'
_exptl_crystal_F_000     488
loop_
    _exptl_crystal_face_index_h
    _exptl_crystal_face_index_k
    _exptl_crystal_face_index_l
    _exptl_crystal_face_perp_dist
    -2 -5 1 0.0859
    2 6 -1 0.1503
    3 -3 -4 0.1428
    -3 3 4 0.1368
    4 3 -4 0.1638
    -11 -1 -1 0.0183
    11 1 1 0.0183
_exptl_absorpt_coefficient_mu     0.638
_exptl_absorpt_correction_type     analytical
_exptl_absorpt_process_details
;
(CrysAlis PRO; Agilent, 2010)
;
_exptl_absorpt_correction_T_min     0.880
_exptl_absorpt_correction_T_max     0.977
_exptl_special_details     ?
_diffrn_ambient_temperature     123.00(10)
_diffrn_radiation_type     'Cu K\a'
_diffrn_radiation_wavelength     1.5418
_diffrn_radiation_monochromator     mirror
_diffrn_measurement_device_type
                                   'Agilent SuperNova (Dual, Cu at zero, Atlas)'
_diffrn_measurement_method     '\w scans'
_diffrn_detector_area_resol_mean     10.3953
_diffrn_reflns_number     4273
_diffrn_reflns_av_R_equivalents     0.0376
_diffrn_reflns_theta_min     5.09
_diffrn_reflns_theta_max     68.98
_diffrn_reflns_theta_full     68.98
_diffrn_measured_fraction_theta_max     0.993
_diffrn_measured_fraction_theta_full     0.993
_diffrn_reflns_limit_h_min     -18
_diffrn_reflns_limit_h_max     21
_diffrn_reflns_limit_k_min     -10
_diffrn_reflns_limit_k_max     7
_diffrn_reflns_limit_l_min     -9
_diffrn_reflns_limit_l_max     9
_diffrn_standards_number     ?
_diffrn_standards_interval_count     ?
_diffrn_standards_interval_time     ?
_diffrn_standards_decay_%     ?
_refine_special_details
;
Refinement of <i>F</i>^2^ against ALL reflections. The weighted <i>R</i>-factor
<i>wR</i> and goodness of fit <i>S</i> are based on <i>F</i>^2^, conventional
<i>R</i>-factors <i>R</i> are based on <i>F</i>, with <i>F</i> set to zero for
negative <i>F</i>^2^. The threshold expression of <i>F</i>^2^ >
\s(<i>F</i>^2^) is used only for calculating <i>R</i>-factors(gt) <i>etc</i>.
and is not relevant to the choice of reflections for refinement.
<i>R</i>-factors based on <i>F</i>^2^ are statistically about twice as large
as those based on <i>F</i>, and <i>R</i>- factors based on ALL data will be
even larger.
;
_reflns_number_total     2282
_reflns_number_gt     1844
_reflns_threshold_expression     I>2sigma(I)
_refine_ls_structure_factor_coef     Fsqd
_refine_ls_matrix_type     full
_refine_ls_R_factor_all     0.0629
_refine_ls_R_factor_gt     0.0519
_refine_ls_wR_factor_gt     0.1302
_refine_ls_wR_factor_ref     0.1430
_refine_ls_goodness_of_fit_ref     1.073
_refine_ls_restrained_S_all     1.073
_refine_ls_number_reflns     2282
_refine_ls_number_parameters     157
_refine_ls_number_restraints     0
_refine_ls_number_constraints     0
_refine_ls_hydrogen_treatment     constr
_refine_ls_weighting_scheme     calc
_refine_ls_weighting_details
         'calc w=1/[\s^2^(Fo^2^)+(0.0735P)^2^+0.0799P] where P=(Fo^2^+2Fc^2^)/3'
_atom_sites_solution_hydrogens     geom
_atom_sites_solution_primary     direct
_atom_sites_solution_secondary     difmap
_refine_ls_shift/su_max     0.000
_refine_ls_shift/su_mean     0.000
_refine_diff_density_max     0.227
_refine_diff_density_min     -0.307
_refine_ls_extinction_method     none
_refine_ls_extinction_coef     ?
loop_
    _atom_type_symbol
    _atom_type_description
    _atom_type_scat_dispersion_real
    _atom_type_scat_dispersion_imag
    _atom_type_scat_source
    'C' 'C' 0.0181 0.0091
                         'International Tables Vol C Tables 4.2.6.8 and 6.1.1.4'
    'H' 'H' 0.0000 0.0000
                         'International Tables Vol C Tables 4.2.6.8 and 6.1.1.4'
    'O' 'O' 0.0492 0.0322
                         'International Tables Vol C Tables 4.2.6.8 and 6.1.1.4'
_computing_data_collection     'CrysAlis PRO (Agilent, 2010)'
_computing_cell_refinement     'CrysAlis PRO (Agilent, 2010)'
_computing_data_reduction     'CrysAlis PRO (Agilent, 2010)'
_computing_structure_solution     'SHELXS97 (Sheldrick, 2008)'
_computing_structure_refinement     'SHELXL97 (Sheldrick, 2008)'
_computing_molecular_graphics
'OLEX2 (Dolomanov <i>et al.</i>, 2009) and Mercury (Macrae <i>et al.</i>, 2006)'
_computing_publication_material     'OLEX2 (Dolomanov <i>et al.</i>, 2009)'
loop_
    _atom_site_type_symbol
    _atom_site_label
    _atom_site_fract_x
    _atom_site_fract_y
    _atom_site_fract_z
    _atom_site_U_iso_or_equiv
    _atom_site_adp_type
    _atom_site_calc_flag
    _atom_site_refinement_flags
    _atom_site_occupancy
    _atom_site_symmetry_multiplicity
    _atom_site_disorder_assembly
    _atom_site_disorder_group
    O O16 0.89457(7) 0.46978(13) 0.00350(15) 0.0335(3) Uani d . 1 1 . .
    O O14 0.94276(7) 0.60539(14) 0.28726(15) 0.0353(3) Uani d . 1 1 . .
    C C9 0.82177(9) 0.56204(18) 0.37788(19) 0.0282(3) Uani d . 1 1 . .
    H H9 0.8400 0.6111 0.4829 0.034 Uiso calc R 1 1 . .
    C C11 0.84258(10) 0.47747(17) 0.10680(19) 0.0283(4) Uani d . 1 1 . .
    C C10 0.86951(10) 0.55131(17) 0.2626(2) 0.0284(3) Uani d . 1 1 . .
    C C8 0.74672(9) 0.50130(17) 0.34160(19) 0.0278(3) Uani d . 1 1 . .
    C C12 0.76904(10) 0.41966(19) 0.0695(2) 0.0317(4) Uani d . 1 1 . .
    H H12 0.7506 0.3713 -0.0358 0.038 Uiso calc R 1 1 . .
    C C13 0.72128(10) 0.43187(19) 0.1867(2) 0.0310(4) Uani d . 1 1 . .
    H H13 0.6705 0.3918 0.1594 0.037 Uiso calc R 1 1 . .
    C C4 0.70104(10) 0.63163(19) 0.58078(19) 0.0312(4) Uani d . 1 1 . .
    H H4 0.7379 0.7101 0.5799 0.037 Uiso calc R 1 1 . .
    C C3 0.65286(10) 0.6385(2) 0.6963(2) 0.0344(4) Uani d . 1 1 . .
    H H3 0.6577 0.7212 0.7734 0.041 Uiso calc R 1 1 . .
    C C6 0.64005(10) 0.39913(18) 0.4706(2) 0.0317(4) Uani d . 1 1 . .
    H H6 0.6349 0.3161 0.3937 0.038 Uiso calc R 1 1 . .
    C C7 0.59199(10) 0.40748(19) 0.5854(2) 0.0340(4) Uani d . 1 1 . .
    H H7 0.5543 0.3303 0.5851 0.041 Uiso calc R 1 1 . .
    C C5 0.69597(9) 0.51097(18) 0.46610(19) 0.0281(4) Uani d . 1 1 . .
    C C2 0.59771(10) 0.5262(2) 0.7009(2) 0.0331(4) Uani d . 1 1 . .
    C C1 0.54666(11) 0.5331(2) 0.8280(2) 0.0418(4) Uani d . 1 1 . .
    H H1A 0.5696 0.6014 0.9203 0.063 Uiso calc R 1 1 . .
    H H1B 0.5413 0.4305 0.8726 0.063 Uiso calc R 1 1 . .
    H H1C 0.4958 0.5717 0.7737 0.063 Uiso calc R 1 1 . .
    C C17 0.86955(12) 0.3987(2) -0.1569(2) 0.0401(4) Uani d . 1 1 . .
    H H17A 0.8250 0.4540 -0.2208 0.060 Uiso calc R 1 1 . .
    H H17B 0.8551 0.2926 -0.1409 0.060 Uiso calc R 1 1 . .
    H H17C 0.9114 0.4009 -0.2191 0.060 Uiso calc R 1 1 . .
    C C15 0.97056(11) 0.6901(2) 0.4385(2) 0.0429(5) Uani d . 1 1 . .
    H H15A 1.0228 0.7267 0.4391 0.064 Uiso calc R 1 1 . .
    H H15B 0.9713 0.6241 0.5363 0.064 Uiso calc R 1 1 . .
    H H15C 0.9366 0.7775 0.4435 0.064 Uiso calc R 1 1 . .
loop_
    _atom_site_aniso_label
    _atom_site_aniso_U_11
    _atom_site_aniso_U_22
    _atom_site_aniso_U_33
    _atom_site_aniso_U_12
    _atom_site_aniso_U_13
    _atom_site_aniso_U_23
    O16 0.0440(7) 0.0297(6) 0.0324(6) -0.0001(5) 0.0209(5) -0.0024(4)
    O14 0.0392(7) 0.0340(6) 0.0368(6) -0.0065(5) 0.0173(5) -0.0074(5)
    C9 0.0380(8) 0.0238(7) 0.0255(7) 0.0008(6) 0.0128(6) 0.0006(5)
    C11 0.0389(8) 0.0230(7) 0.0268(7) 0.0044(6) 0.0159(6) 0.0036(5)
    C10 0.0362(8) 0.0208(7) 0.0307(8) 0.0001(6) 0.0129(6) 0.0023(6)
    C8 0.0351(8) 0.0235(7) 0.0273(7) 0.0017(6) 0.0122(6) 0.0024(6)
    C12 0.0406(9) 0.0304(8) 0.0256(7) 0.0018(6) 0.0101(6) -0.0017(6)
    C13 0.0351(8) 0.0311(8) 0.0285(8) -0.0003(6) 0.0108(6) -0.0009(6)
    C4 0.0396(9) 0.0286(8) 0.0278(7) -0.0017(6) 0.0124(6) -0.0003(6)
    C3 0.0448(10) 0.0336(9) 0.0278(8) 0.0034(7) 0.0146(7) -0.0020(6)
    C6 0.0391(9) 0.0266(8) 0.0318(8) 0.0004(6) 0.0131(6) -0.0003(6)
    C7 0.0360(9) 0.0315(8) 0.0382(9) 0.0005(6) 0.0166(7) 0.0048(6)
    C5 0.0344(8) 0.0263(8) 0.0252(7) 0.0030(6) 0.0101(6) 0.0036(6)
    C2 0.0365(8) 0.0370(9) 0.0285(8) 0.0065(7) 0.0130(6) 0.0059(6)
    C1 0.0417(10) 0.0537(11) 0.0347(9) 0.0078(8) 0.0186(7) 0.0044(8)
    C17 0.0522(11) 0.0454(10) 0.0264(8) 0.0081(8) 0.0165(7) -0.0011(7)
    C15 0.0435(10) 0.0394(9) 0.0497(10) -0.0106(7) 0.0188(8) -0.0172(8)
_geom_special_details
;
All e.s.d.'s (except the e.s.d. in the dihedral angle between two l.s. planes)
are estimated using the full covariance matrix. The cell e.s.d.'s are taken
into account individually in the estimation of e.s.d.'s in distances, angles
and torsion angles; correlations between e.s.d.'s in cell parameters are only
used when they are defined by crystal symmetry. An approximate (isotropic)
treatment of cell e.s.d.'s is used for estimating e.s.d.'s involving l.s.
planes.
;
loop_
    _geom_bond_atom_site_label_1
    _geom_bond_atom_site_label_2
    _geom_bond_site_symmetry_2
    _geom_bond_distance
    _geom_bond_publ_flag
    O16 C11 . 1.3689(19) ?
    O16 C17 . 1.429(2) ?
    O14 C10 . 1.359(2) ?
    O14 C15 . 1.432(2) ?
    C9 H9 . 0.9500 ?
    C9 C10 . 1.388(2) ?
    C9 C8 . 1.408(2) ?
    C11 C10 . 1.413(2) ?
    C11 C12 . 1.375(3) ?
    C8 C13 . 1.386(2) ?
    C8 C5 . 1.487(2) ?
    C12 H12 . 0.9500 ?
    C12 C13 . 1.401(2) ?
    C13 H13 . 0.9500 ?
    C4 H4 . 0.9500 ?
    C4 C3 . 1.393(2) ?
    C4 C5 . 1.399(2) ?
    C3 H3 . 0.9500 ?
    C3 C2 . 1.393(3) ?
    C6 H6 . 0.9500 ?
    C6 C7 . 1.388(2) ?
    C6 C5 . 1.400(2) ?
    C7 H7 . 0.9500 ?
    C7 C2 . 1.389(3) ?
    C2 C1 . 1.507(2) ?
    C1 H1A . 0.9800 ?
    C1 H1B . 0.9800 ?
    C1 H1C . 0.9800 ?
    C17 H17A . 0.9800 ?
    C17 H17B . 0.9800 ?
    C17 H17C . 0.9800 ?
    C15 H15A . 0.9800 ?
    C15 H15B . 0.9800 ?
    C15 H15C . 0.9800 ?
loop_
    _geom_angle_atom_site_label_1
    _geom_angle_atom_site_label_2
    _geom_angle_atom_site_label_3
    _geom_angle_site_symmetry_1
    _geom_angle_site_symmetry_3
    _geom_angle
    _geom_angle_publ_flag
    C11 O16 C17 . . 117.15(14) ?
    C10 O14 C15 . . 117.27(13) ?
    C10 C9 H9 . . 119.5 ?
    C10 C9 C8 . . 121.00(15) ?
    C8 C9 H9 . . 119.5 ?
    O16 C11 C10 . . 115.04(14) ?
    O16 C11 C12 . . 125.13(15) ?
    C12 C11 C10 . . 119.83(14) ?
    O14 C10 C9 . . 125.05(15) ?
    O14 C10 C11 . . 115.43(14) ?
    C9 C10 C11 . . 119.51(15) ?
    C9 C8 C5 . . 120.98(14) ?
    C13 C8 C9 . . 118.30(14) ?
    C13 C8 C5 . . 120.72(15) ?
    C11 C12 H12 . . 120.0 ?
    C11 C12 C13 . . 120.10(15) ?
    C13 C12 H12 . . 120.0 ?
    C8 C13 C12 . . 121.24(15) ?
    C8 C13 H13 . . 119.4 ?
    C12 C13 H13 . . 119.4 ?
    C3 C4 H4 . . 119.5 ?
    C3 C4 C5 . . 121.00(16) ?
    C5 C4 H4 . . 119.5 ?
    C4 C3 H3 . . 119.4 ?
    C4 C3 C2 . . 121.26(15) ?
    C2 C3 H3 . . 119.4 ?
    C7 C6 H6 . . 119.5 ?
    C7 C6 C5 . . 121.10(15) ?
    C5 C6 H6 . . 119.5 ?
    C6 C7 H7 . . 119.3 ?
    C6 C7 C2 . . 121.46(16) ?
    C2 C7 H7 . . 119.3 ?
    C4 C5 C8 . . 121.97(15) ?
    C4 C5 C6 . . 117.45(15) ?
    C6 C5 C8 . . 120.57(14) ?
    C3 C2 C1 . . 120.94(16) ?
    C7 C2 C3 . . 117.72(15) ?
    C7 C2 C1 . . 121.33(17) ?
    C2 C1 H1A . . 109.5 ?
    C2 C1 H1B . . 109.5 ?
    C2 C1 H1C . . 109.5 ?
    H1A C1 H1B . . 109.5 ?
    H1A C1 H1C . . 109.5 ?
    H1B C1 H1C . . 109.5 ?
    O16 C17 H17A . . 109.5 ?
    O16 C17 H17B . . 109.5 ?
    O16 C17 H17C . . 109.5 ?
    H17A C17 H17B . . 109.5 ?
    H17A C17 H17C . . 109.5 ?
    H17B C17 H17C . . 109.5 ?
    O14 C15 H15A . . 109.5 ?
    O14 C15 H15B . . 109.5 ?
    O14 C15 H15C . . 109.5 ?
    H15A C15 H15B . . 109.5 ?
    H15A C15 H15C . . 109.5 ?
    H15B C15 H15C . . 109.5 ?
loop_
    _geom_torsion_atom_site_label_1
    _geom_torsion_atom_site_label_2
    _geom_torsion_atom_site_label_3
    _geom_torsion_atom_site_label_4
    _geom_torsion_site_symmetry_1
    _geom_torsion_site_symmetry_2
    _geom_torsion_site_symmetry_3
    _geom_torsion_site_symmetry_4
    _geom_torsion
    _geom_torsion_publ_flag
    O16 C11 C10 O14 . . . . 0.6(2) ?
    O16 C11 C10 C9 . . . . -178.57(13) ?
    O16 C11 C12 C13 . . . . 178.85(14) ?
    C9 C8 C13 C12 . . . . 1.1(2) ?
    C9 C8 C5 C4 . . . . 30.5(2) ?
    C9 C8 C5 C6 . . . . -150.44(16) ?
    C11 C12 C13 C8 . . . . -0.2(2) ?
    C10 C9 C8 C13 . . . . -0.7(2) ?
    C10 C9 C8 C5 . . . . 179.17(14) ?
    C10 C11 C12 C13 . . . . -0.9(2) ?
    C8 C9 C10 O14 . . . . -179.46(15) ?
    C8 C9 C10 C11 . . . . -0.4(2) ?
    C12 C11 C10 O14 . . . . -179.61(14) ?
    C12 C11 C10 C9 . . . . 1.2(2) ?
    C13 C8 C5 C4 . . . . -149.58(16) ?
    C13 C8 C5 C6 . . . . 29.5(2) ?
    C4 C3 C2 C7 . . . . -0.4(3) ?
    C4 C3 C2 C1 . . . . 179.02(16) ?
    C3 C4 C5 C8 . . . . 179.95(14) ?
    C3 C4 C5 C6 . . . . 0.9(2) ?
    C6 C7 C2 C3 . . . . 0.8(3) ?
    C6 C7 C2 C1 . . . . -178.60(16) ?
    C7 C6 C5 C8 . . . . -179.55(15) ?
    C7 C6 C5 C4 . . . . -0.5(2) ?
    C5 C8 C13 C12 . . . . -178.85(15) ?
    C5 C4 C3 C2 . . . . -0.4(3) ?
    C5 C6 C7 C2 . . . . -0.4(3) ?
    C17 O16 C11 C10 . . . . -178.82(14) ?
    C17 O16 C11 C12 . . . . 1.4(2) ?
    C15 O14 C10 C9 . . . . -5.0(2) ?
    C15 O14 C10 C11 . . . . 175.86(15) ?
loop_
    _geom_hbond_atom_site_label_D
    _geom_hbond_atom_site_label_H
    _geom_hbond_atom_site_label_A
    _geom_hbond_site_symmetry_A
    _geom_hbond_distance_DH
    _geom_hbond_distance_HA
    _geom_hbond_distance_DA
    _geom_hbond_angle_DHA
    _geom_hbond_publ_flag
    C15 H15A O16 2_755 0.98 2.57 3.389(2) 141 yes
    C15 H15C O16 4_576 0.98 2.42 3.356(2) 160 yes
    C4 H4 Cg2 4_576 0.95 2.96 3.7807(18) 145 yes
    C17 H17B Cg2 4_565 0.98 2.83 3.7119(19) 150 yes
_iucr_refine_instructions_details
;
TITL SJN207_1_RED-3 in P21/c #14
CELL 1.54184 17.742977 8.758094 8.113521 90 101.7954 90
ZERR 4 0.000915 0.000341 0.000338 0 0.0046 0
LATT 1
SYMM -X,0.5+Y,0.5-Z
SFAC C H O
UNIT 60 64 8
EQIV $1 2-X,1-Y,-Z
EQIV $2 2-X,0.5+Y,0.5-Z
EQIV $3 +X,1.5-Y,0.5+Z
EQIV $4 2-X,1-Y,1-Z
L.S. 8
PLAN  10
TEMP -150.15(10)
HTAB C17 O14_$1
HTAB C15 O16_$2
HTAB C15 O16_$3
HTAB C15 O14_$4
CONF
REM reset to P21/c #14
BOND $H
MORE -3
fmap 2
acta
MERG 2
OMIT -2 138
OMIT 0 4 0
OMIT 14 0 6
REM <HKL>C:/MyTemp/X-single/Agilent-Data/NummelinS/Samille-SENT/ACTA_V_34BPMeS
REM JN207_1__260-12/struct/olex2_SJN207_1_RED-3/SJN207_1_RED-3.hkl</HKL>
WGHT    0.073500    0.079900
FVAR       6.41628
O16   3    0.894572    0.469776    0.003502    11.00000    0.04397    0.02969 =
         0.03239   -0.00237    0.02093   -0.00008
O14   3    0.942762    0.605388    0.287255    11.00000    0.03924    0.03397 =
         0.03680   -0.00741    0.01725   -0.00645
C9    1    0.821773    0.562037    0.377878    11.00000    0.03795    0.02376 =
         0.02553    0.00056    0.01285    0.00078
AFIX  43
H9    2    0.840000    0.611102    0.482887    11.00000   -1.20000
AFIX   0
C11   1    0.842584    0.477475    0.106797    11.00000    0.03892    0.02304 =
         0.02684    0.00361    0.01594    0.00441
C10   1    0.869513    0.551311    0.262583    11.00000    0.03616    0.02085 =
         0.03068    0.00229    0.01286    0.00013
C8    1    0.746722    0.501302    0.341596    11.00000    0.03514    0.02350 =
         0.02726    0.00236    0.01218    0.00169
C12   1    0.769040    0.419656    0.069538    11.00000    0.04061    0.03044 =
         0.02558   -0.00173    0.01013    0.00178
AFIX  43
H12   2    0.750576    0.371336   -0.035809    11.00000   -1.20000
AFIX   0
C13   1    0.721277    0.431875    0.186673    11.00000    0.03511    0.03113 =
         0.02848   -0.00086    0.01076   -0.00033
AFIX  43
H13   2    0.670489    0.391826    0.159428    11.00000   -1.20000
AFIX   0
C4    1    0.701044    0.631627    0.580781    11.00000    0.03955    0.02859 =
         0.02784   -0.00032    0.01237   -0.00174
AFIX  43
H4    2    0.737917    0.710115    0.579897    11.00000   -1.20000
AFIX   0
C3    1    0.652856    0.638450    0.696268    11.00000    0.04482    0.03355 =
         0.02784   -0.00203    0.01463    0.00344
AFIX  43
H3    2    0.657692    0.721242    0.773367    11.00000   -1.20000
AFIX   0
C6    1    0.640054    0.399128    0.470567    11.00000    0.03906    0.02663 =
         0.03183   -0.00026    0.01314    0.00044
AFIX  43
H6    2    0.634924    0.316130    0.393692    11.00000   -1.20000
AFIX   0
C7    1    0.591989    0.407484    0.585443    11.00000    0.03600    0.03153 =
         0.03824    0.00484    0.01664    0.00051
AFIX  43
H7    2    0.554340    0.330299    0.585125    11.00000   -1.20000
AFIX   0
C5    1    0.695970    0.510973    0.466097    11.00000    0.03441    0.02626 =
         0.02524    0.00363    0.01014    0.00297
C2    1    0.597714    0.526200    0.700866    11.00000    0.03650    0.03700 =
         0.02854    0.00587    0.01303    0.00646
C1    1    0.546659    0.533058    0.827971    11.00000    0.04169    0.05374 =
         0.03467    0.00435    0.01860    0.00783
AFIX 137
H1A   2    0.569625    0.601376    0.920298    11.00000   -1.50000
H1B   2    0.541336    0.430531    0.872613    11.00000   -1.50000
H1C   2    0.495804    0.571728    0.773683    11.00000   -1.50000
AFIX   0
C17   1    0.869549    0.398748   -0.156932    11.00000    0.05220    0.04535 =
         0.02638   -0.00113    0.01648    0.00806
AFIX 137
H17A  2    0.824988    0.454024   -0.220783    11.00000   -1.50000
H17B  2    0.855058    0.292626   -0.140944    11.00000   -1.50000
H17C  2    0.911440    0.400884   -0.219090    11.00000   -1.50000
AFIX   0
C15   1    0.970564    0.690118    0.438482    11.00000    0.04355    0.03938 =
         0.04968   -0.01716    0.01883   -0.01060
AFIX 137
H15A  2    1.022815    0.726709    0.439068    11.00000   -1.50000
H15B  2    0.971283    0.624101    0.536316    11.00000   -1.50000
H15C  2    0.936614    0.777509    0.443521    11.00000   -1.50000
HKLF 4
REM  SJN207_1_RED-3 in P21/c #14
REM R1 =  0.0519 for   1844 Fo > 4sig(Fo)  and  0.0629 for all   2282 data
REM    157 parameters refined using      0 restraints
END
WGHT      0.0735      0.0799
REM Highest difference peak  0.227,  deepest hole -0.307,  1-sigma level  0.062
Q1    1   0.5270  0.6423  0.8353  11.00000  0.05    0.23
Q2    1   0.8595  0.5172  0.2042  11.00000  0.05    0.22
Q3    1   0.6185  0.1803  0.4830  11.00000  0.05    0.17
Q4    1   0.5338  0.6142  0.5847  11.00000  0.05    0.17
Q5    1   0.4945  0.4723  0.7867  11.00000  0.05    0.17
Q6    1   0.5636  0.5005  0.9451  11.00000  0.05    0.16
Q7    1   0.8168  0.6200  0.1416  11.00000  0.05    0.16
Q8    1   0.6015  0.4549  0.6698  11.00000  0.05    0.16
Q9    1   0.7274  0.3437 -0.0928  11.00000  0.05    0.15
Q10   1   0.6091  0.3344  0.3249  11.00000  0.05    0.15
REM The information below was added by Olex2.
REM
REM R1 = 0.0519 for 1844 Fo > 4sig(Fo) and 0.0629 for all 4725 data
REM n/a parameters refined using n/a restraints
REM Highest difference peak 0.23, deepest hole -0.31
REM Mean Shift 0, Max Shift 0.
REM +++ Tabular Listing of Refinement Information +++
REM R1_all = 0.0629
REM R1_gt = 0.0519
REM wR_ref = 0.1430
REM GOOF = 1.073
REM Shift_max = 0
REM Shift_mean = 0
REM Reflections_all = 4725
REM Reflections_gt = 1844
REM Parameters = n/a
REM Hole = 0.23
REM Peak = -0.31
REM Flack = n/a
;
data_global
_journal_date_recd_electronic     2013-04-02
_journal_date_accepted     2013-04-02
_journal_name_full     'Acta Crystallographica, Section E'
_journal_year     2013
_journal_volume     69
_journal_issue      5
_journal_page_first     o681
_journal_page_last     o681
_journal_paper_category     QO
_journal_paper_doi     10.1107/S1600536813008957
_journal_coeditor_code     FJ2625
_publ_contact_author_name     'Sami Nummelin'
_publ_contact_author_address
;
Molecular Materials, Department of Applied Physics, School of Science,
Aalto University, PO Box 15100, FI-00076 Aalto, Finland
;
_publ_contact_author_email     'sami.nummelin@aalto.fi'
_publ_contact_author_fax     '+358947023155'
_publ_contact_author_phone     '+358947022537'
_publ_section_title
;
3,4-Dimethoxy-4'-methylbiphenyl
;
loop_
    _publ_author_name
    _publ_author_footnote
    _publ_author_address
    'Lahtinen, Manu' .
;
University of Jyv\"askyl\"a, Department of Chemistry, PO Box 35, FI-40014 JY,
Finland
;
    'Nummelin, Sami' .
;
Molecular Materials, Department of Applied Physics, School of Science,
Aalto University, PO Box 15100, FI-00076 Aalto, Finland
;
_publ_section_synopsis     .
