# Supplementary material for: 3,4-Dimeth­oxy-4′-methyl­biphen­yl
Source: Acta Crystallogr Sect E Struct Rep Online. 2013 Apr 10;69(Pt 5):o681. doi: 10.1107/S1600536813008957 (PMC3647875; doi:10.1107/S1600536813008957)
Supplement: Supplementary file 2 [file e-69-0o681-Isup2.hkl]

# 
# h,k,l, Fc-squared, Fo-squared, sigma(Fo-squared) and status flag 
# 
data_I

_audit_update_record
;
2013-04-02 # Formatted by publCIF
;
_shelx_title ' SJN207_1_RED-3 in P21/c #  14 ' 
_shelx_refln_list_code          4 
_shelx_F_calc_maximum      166.81 
_exptl_crystal_F_000       488.00 
_reflns_d_resolution_high  0.8259 
 
loop_ 
 _symmetry_equiv_pos_as_xyz 
 'x, y, z' 
 '-x, y+1/2, -z+1/2' 
 '-x, -y, -z' 
 'x, -y-1/2, z-1/2' 
 
_cell_length_a    17.7430 
_cell_length_b     8.7581 
_cell_length_c     8.1135 
_cell_angle_alpha  90.000 
_cell_angle_beta  101.795 
_cell_angle_gamma  90.000 
 
_shelx_F_squared_multiplier     1.000 
 
loop_ 
 _refln_index_h 
 _refln_index_k 
 _refln_index_l 
 _refln_F_squared_calc 
 _refln_F_squared_meas 
 _refln_F_squared_sigma 
 _refln_observed_status 
   2   0   0     2018.14     1692.25     29.67 o 
   3   0   0      348.62      327.28     16.62 o 
   4   0   0     2597.64     2420.56     53.39 o 
   5   0   0      744.01      723.95     33.46 o 
   6   0   0      196.16      168.78     18.55 o 
   7   0   0     1368.84     1484.17     59.18 o 
   8   0   0       39.64       53.03     12.19 o 
   9   0   0      162.00      218.70     26.42 o 
  10   0   0      374.90      483.13     42.50 o 
  11   0   0      114.91      146.73     25.50 o 
  12   0   0      104.61      125.48     26.72 o 
  13   0   0       33.20       41.95     14.98 o 
  14   0   0       37.75       30.82      5.04 o 
  15   0   0       26.97       31.91      5.44 o 
  16   0   0       20.71       18.25      4.61 o 
  17   0   0      395.35      561.94     21.69 o 
  18   0   0        9.56       10.56      3.01 o 
  19   0   0       42.29       50.28      6.16 o 
  20   0   0       87.93      106.46      7.78 o 
  21   0   0       98.59      101.88      5.98 o 
   1   1   0        7.44       12.18      3.90 o 
   2   1   0       30.44       40.97      3.13 o 
   3   1   0      133.37      137.72      7.73 o 
   4   1   0     2015.23     1883.48     33.14 o 
   5   1   0      345.70      334.83     16.12 o 
   6   1   0      343.16      314.87     17.39 o 
   7   1   0     2185.40     2492.46     53.79 o 
   8   1   0      156.96      155.54     15.29 o 
   9   1   0       13.41       15.39      5.98 o 
  10   1   0        1.21       -1.45      3.63 o 
  11   1   0        2.49       -2.83      4.24 o 
  12   1   0        0.02       -0.34      3.38 o 
  13   1   0        3.11        3.10      1.61 o 
  14   1   0        2.40        1.63      0.77 o 
  15   1   0       29.24       31.80      3.22 o 
  16   1   0        0.42        0.75      1.28 o 
  17   1   0        0.53       -1.21      1.62 o 
  18   1   0        9.65        9.04      2.25 o 
  19   1   0        1.71        2.32      1.77 o 
  20   1   0        3.94        2.12      2.39 o 
   0   2   0    27825.25    24290.32    115.30 o 
   1   2   0       59.87       51.45      3.50 o 
   2   2   0     2025.33     2078.55     73.17 o 
   3   2   0     2983.50     2904.86     56.78 o 
   4   2   0     1123.35     1036.53     42.10 o 
   5   2   0      566.21      526.50     20.79 o 
   6   2   0      757.72      833.40     34.75 o 
   7   2   0     1068.26     1361.95    115.80 o 
   8   2   0       62.33       72.19      7.98 o 
   9   2   0       16.38       25.86      4.83 o 
  10   2   0       39.10       39.91      9.28 o 
  11   2   0        0.02        0.91      5.29 o 
  12   2   0        2.42        2.26      3.58 o 
  13   2   0       37.35       29.56      2.55 o 
  14   2   0      103.80       93.27      4.69 o 
  15   2   0        0.14       -0.26      1.21 o 
  16   2   0        3.23        1.20      1.00 o 
  17   2   0      103.71      109.42      5.02 o 
  18   2   0        6.44        3.10      1.55 o 
  19   2   0        1.24       -0.15      1.20 o 
  20   2   0       55.94       51.11     13.73 o 
   1   3   0      558.83      518.27     13.86 o 
   2   3   0       79.31       76.75      4.59 o 
   3   3   0      163.07      155.10      9.13 o 
   4   3   0        7.85        4.98      2.95 o 
   5   3   0        6.36        3.96      2.06 o 
   6   3   0       23.95       11.73      3.96 o 
   7   3   0     1858.48     2165.53    107.63 o 
   8   3   0       77.25       67.63      8.15 o 
   9   3   0      175.78      162.71     13.21 o 
  10   3   0       98.67      120.35     23.52 o 
  11   3   0       41.38       34.39      8.16 o 
  12   3   0       85.46      105.71      5.88 o 
  13   3   0       58.27       60.11      4.51 o 
  14   3   0        9.32        3.42      1.11 o 
  15   3   0      238.04      261.37      7.91 o 
  16   3   0        9.08        9.52      1.49 o 
  17   3   0       30.28       27.62      3.51 o 
  18   3   0       29.15       31.06      2.99 o 
  19   3   0        0.02       -1.33      1.65 o 
  20   3   0        2.36        0.37      0.99 o 
   1   4   0       16.78       12.19      2.07 o 
   2   4   0       32.30       23.21      3.13 o 
   3   4   0     1114.72     1095.33     40.09 o 
   4   4   0       42.32       32.19      5.01 o 
   5   4   0       45.22       42.05      6.14 o 
   6   4   0       69.95       89.79     11.89 o 
   7   4   0      616.62      797.27     36.38 o 
   8   4   0       70.68       73.90     13.05 o 
   9   4   0       24.22       13.33      4.28 o 
  10   4   0      116.29      115.03      5.57 o 
  11   4   0       39.91       32.01      3.37 o 
  12   4   0       51.16       54.52      4.58 o 
  13   4   0       48.19       48.47      6.86 o 
  14   4   0      381.88      384.27     11.83 o 
  15   4   0        7.62        6.58      1.72 o 
  16   4   0        0.55        1.79      1.61 o 
  17   4   0      119.32      153.38      6.72 o 
  18   4   0        0.13       -1.03      1.03 o 
  19   4   0       16.23       20.04      3.12 o 
   1   5   0      238.05      232.26     19.64 o 
   2   5   0        5.89        0.36      2.36 o 
   3   5   0       66.66       62.40     14.96 o 
   4   5   0      847.98      910.03     58.81 o 
   5   5   0       10.17        8.08      6.23 o 
   6   5   0        1.10       -1.33      3.09 o 
   7   5   0       26.22       30.63      8.17 o 
   8   5   0       21.33       26.63      5.74 o 
   9   5   0        0.51       -0.95      0.95 o 
  10   5   0        0.01        0.20      0.81 o 
  11   5   0        0.82        1.59      1.15 o 
  12   5   0       36.10       34.61      3.76 o 
  13   5   0        1.95        2.27      1.21 o 
  14   5   0       21.51       17.01      2.49 o 
  15   5   0      158.12      178.39      8.03 o 
  16   5   0       65.33       68.21      4.46 o 
  17   5   0       57.48       65.17      5.32 o 
  18   5   0       18.28       15.67      1.95 o 
   0   6   0       79.85       47.06     14.61 o 
   1   6   0       19.17       17.17     10.07 o 
   2   6   0        2.34        0.42      3.69 o 
   3   6   0       52.36       25.45     11.72 o 
   4   6   0       36.21       44.45      4.95 o 
   5   6   0      100.97       97.31      7.73 o 
   6   6   0       35.44       31.72      3.15 o 
   7   6   0       91.17      113.36      8.11 o 
   8   6   0        0.18       -2.41      3.86 o 
   9   6   0       39.45       42.84      5.10 o 
  10   6   0       12.86       13.01      3.27 o 
  11   6   0       10.94       10.96      3.01 o 
  12   6   0       29.78       29.48      3.30 o 
  13   6   0       38.84       33.55      2.83 o 
  14   6   0       91.65       87.30      9.91 o 
  15   6   0       24.32       23.51      2.63 o 
  16   6   0        1.38        2.42      0.73 o 
  17   6   0       75.71       83.99     11.43 o 
   1   7   0       61.99       60.89      4.54 o 
   2   7   0      364.15      374.77     11.43 o 
   3   7   0        9.76       10.58      1.97 o 
   4   7   0      240.12      250.11      9.49 o 
   5   7   0       14.64       12.56      1.88 o 
   6   7   0        5.56        5.38      2.01 o 
   7   7   0       17.40       19.44      4.07 o 
   8   7   0       25.72       28.11      4.73 o 
   9   7   0       72.80       75.58      7.64 o 
  10   7   0      115.95      127.21      9.72 o 
  11   7   0       51.45       49.98      5.97 o 
  12   7   0        0.29        1.31      1.12 o 
  13   7   0        1.08       -0.08      1.25 o 
  14   7   0        4.38        1.42      1.01 o 
  15   7   0        1.25        1.25      0.56 o 
   0   8   0       31.67       36.44      5.19 o 
   1   8   0       65.33       70.76      5.04 o 
   2   8   0       25.29       22.70      2.80 o 
   3   8   0      187.22      178.21      8.19 o 
   4   8   0        7.26        3.95      1.25 o 
   5   8   0      104.88      107.70      9.48 o 
   6   8   0        2.46        3.02      1.48 o 
   7   8   0       10.06        7.97      3.77 o 
   8   8   0       10.89       12.56      2.26 o 
   9   8   0        1.15        2.17      0.96 o 
  10   8   0        8.02        5.90      1.51 o 
  11   8   0        9.18        7.01      1.21 o 
  12   8   0       14.17        9.79      1.41 o 
  13   8   0       40.46       41.64      3.82 o 
   1   9   0      162.81      174.55      5.94 o 
   2   9   0      583.33      592.78     14.53 o 
   3   9   0       22.65       20.49      2.44 o 
   4   9   0        0.43        1.34      0.77 o 
   5   9   0        3.28        3.96      1.28 o 
   6   9   0        8.13        6.21      1.67 o 
   7   9   0       31.86       29.84      3.86 o 
   8   9   0        2.38        0.92      0.78 o 
   9   9   0        8.63       10.27      1.24 o 
  10   9   0        6.26        4.60      1.13 o 
  11   9   0        5.66        3.77      1.19 o 
   0  10   0       61.45       62.65      4.67 o 
   1  10   0        0.13       -0.85      0.85 o 
   2  10   0        2.66        2.37      0.75 o 
   3  10   0       77.18       74.83      3.68 o 
   4  10   0       21.88       21.92      1.96 o 
   5  10   0       11.63       14.78      2.38 o 
   6  10   0       43.86       41.50      3.69 o 
   7  10   0       11.34        9.30      1.85 o 
 -21   1   1       77.38       75.97     16.20 o 
 -20   1   1       14.74       13.34      2.04 o 
 -19   1   1       36.56       31.74      5.72 o 
 -18   1   1      543.55      724.29     16.32 o 
 -17   1   1      224.11      269.37     10.35 o 
 -16   1   1        2.21        1.76      1.13 o 
 -15   1   1       21.22       35.84      3.69 o 
 -14   1   1        0.72       -1.03      1.03 o 
 -13   1   1       95.15       92.20      4.38 o 
 -12   1   1        0.14        1.03     11.83 o 
 -11   1   1      406.08      538.70     61.34 o 
 -10   1   1       61.69       60.58     12.15 o 
  -9   1   1      303.70      290.52     23.57 o 
  -8   1   1       40.82       37.95      8.91 o 
  -7   1   1       31.29       33.88      7.87 o 
  -6   1   1      958.69      928.42     38.10 o 
  -5   1   1     1737.93     1632.95     35.64 o 
  -4   1   1     2012.01     1801.40     51.37 o 
  -3   1   1      713.62      736.81     21.26 o 
  -2   1   1     4007.95     4466.58     66.13 o 
  -1   1   1       17.93       17.21      1.95 o 
   0   1   1      599.72      556.31     12.22 o 
   1   1   1     7320.75     7065.78    121.27 o 
   2   1   1     7936.02     6489.72     81.22 o 
   3   1   1    16302.23    14995.90     87.39 o 
   4   1   1      699.69      630.71     20.34 o 
   5   1   1      203.66      177.94     11.70 o 
   6   1   1      195.74      222.91     14.76 o 
   7   1   1       14.54        6.59      5.51 o 
   8   1   1     1396.78     1640.03     69.47 o 
   9   1   1     1807.84     2190.18     59.92 o 
  10   1   1      362.08      445.53     28.77 o 
  11   1   1       50.18       53.94     10.78 o 
  12   1   1        6.32        4.71      1.79 o 
  13   1   1       14.58       20.52      2.11 o 
  14   1   1        7.43        6.45      1.24 o 
  15   1   1       29.09       26.32      2.89 o 
  16   1   1      157.12      173.86      6.73 o 
  17   1   1        2.60       21.49     13.96 o 
  18   1   1       73.68       79.65      6.10 o 
  19   1   1       94.80       99.76      5.77 o 
  20   1   1       20.00       15.83      1.97 o 
 -20   2   1        4.17        5.86      2.09 o 
 -19   2   1        5.58        5.07      1.97 o 
 -18   2   1       30.13       25.18     10.33 o 
 -17   2   1       29.94       28.54      3.36 o 
 -16   2   1      367.80      430.57      9.78 o 
 -15   2   1      165.59      177.61      6.26 o 
 -14   2   1      140.38      132.88      5.57 o 
 -13   2   1       21.80       23.37      3.00 o 
 -12   2   1        1.58       -0.53      3.20 o 
 -11   2   1      865.06     1073.98     68.59 o 
 -10   2   1      197.13      231.46     22.33 o 
  -9   2   1      264.60      280.59     15.55 o 
  -8   2   1      345.92      406.32     18.25 o 
  -7   2   1      103.51      102.30      8.80 o 
  -6   2   1       32.53       32.96      4.71 o 
  -5   2   1       15.29       10.14      2.41 o 
  -4   2   1     2294.52     2092.00     39.52 o 
  -3   2   1      104.01       84.26      7.39 o 
  -2   2   1      246.60      233.85     11.57 o 
  -1   2   1      252.41      243.70      9.39 o 
   0   2   1       76.89       63.19      8.80 o 
   1   2   1    15335.35    14058.01    133.17 o 
   2   2   1     9417.97     6566.52    279.07 o 
   3   2   1     3963.09     3750.44     84.57 o 
   4   2   1       29.70       29.61      4.43 o 
   5   2   1      207.24      190.45     11.01 o 
   6   2   1      686.00      685.53     25.92 o 
   7   2   1      226.72      211.64     15.89 o 
   8   2   1        4.91        2.27      2.76 o 
   9   2   1       94.48      142.12     15.93 o 
  10   2   1        5.86        7.60      3.43 o 
  11   2   1       77.80      108.53     15.50 o 
  12   2   1       63.19       67.84      3.84 o 
  13   2   1        0.01        0.70      1.02 o 
  14   2   1        5.14        6.30      1.55 o 
  15   2   1       22.65       19.60      2.37 o 
  16   2   1       59.60       67.33      4.21 o 
  17   2   1        0.21       -0.84      1.00 o 
  18   2   1        0.80        1.87      1.16 o 
  19   2   1       31.45       36.45      5.49 o 
  20   2   1       64.69       66.65      9.59 o 
 -20   3   1       12.61       15.15      2.91 o 
 -19   3   1        9.39       13.66      3.01 o 
 -18   3   1       36.42       35.42      5.42 o 
 -17   3   1       63.34       77.86      7.10 o 
 -16   3   1       87.58      107.67      6.09 o 
 -15   3   1      170.11      198.80     10.60 o 
 -14   3   1        0.40        1.09      1.96 o 
 -13   3   1       27.81       25.64      2.81 o 
 -12   3   1      139.91      127.98      5.23 o 
 -11   3   1      341.28      383.68     47.70 o 
 -10   3   1       25.61       30.10     13.54 o 
  -9   3   1       17.36       23.52      5.98 o 
  -8   3   1        7.14        2.59      3.25 o 
  -7   3   1       39.87       32.04      6.98 o 
  -6   3   1      811.84      903.25     33.56 o 
  -5   3   1      566.69      596.68     18.44 o 
  -4   3   1      742.17      809.36     22.43 o 
  -3   3   1     1161.42     1256.85     37.06 o 
  -2   3   1      170.44      177.56      9.13 o 
  -1   3   1      362.26      388.61     18.32 o 
   0   3   1     1732.05     1630.29     50.07 o 
   1   3   1     3599.63     3300.21     71.20 o 
   2   3   1     1629.82     1412.59     46.22 o 
   3   3   1      973.99      962.73     43.71 o 
   4   3   1       46.13       43.94     10.67 o 
   5   3   1      932.74      891.44     35.21 o 
   6   3   1      217.63      244.22     26.39 o 
   7   3   1       32.26       28.00      9.83 o 
   8   3   1       42.15       41.29     13.26 o 
   9   3   1      355.88      476.96     44.22 o 
  10   3   1        1.57        1.29      3.39 o 
  11   3   1        0.37       -0.49      0.69 o 
  12   3   1        1.11        1.37      0.73 o 
  13   3   1       22.53       30.46      2.75 o 
  14   3   1        0.11       -0.63      0.96 o 
  15   3   1       27.44       31.84      2.94 o 
  16   3   1      183.80      210.77      7.00 o 
  17   3   1       21.86       19.96      3.10 o 
  18   3   1        7.94        4.93      2.90 o 
  19   3   1        0.02       -1.03      1.28 o 
 -19   4   1       56.39       62.20      3.35 o 
 -18   4   1       29.19       30.52      2.80 o 
 -17   4   1      139.44      152.57      6.71 o 
 -16   4   1      348.56      401.95     11.49 o 
 -15   4   1      124.11      132.45      6.94 o 
 -14   4   1        8.24        4.98      2.27 o 
 -13   4   1       72.84       69.40      4.97 o 
 -12   4   1        9.16       10.71      2.27 o 
 -11   4   1       81.47       98.47      5.88 o 
 -10   4   1        1.67        3.33      1.40 o 
  -9   4   1       83.40       69.22     11.94 o 
  -8   4   1       35.01       27.33      6.99 o 
  -7   4   1       10.53        7.01      3.32 o 
  -6   4   1      637.91      753.22     28.68 o 
  -5   4   1        7.59        4.20      2.03 o 
  -4   4   1      460.52      441.70     15.91 o 
  -3   4   1        0.38        1.23      1.23 o 
  -2   4   1     1223.41     1214.30     35.67 o 
  -1   4   1        7.03        9.71      2.97 o 
   0   4   1       43.98       49.95      7.29 o 
   1   4   1     2489.08     2011.46     55.13 o 
   2   4   1     1269.50     1322.27     50.77 o 
   3   4   1      357.87      397.60     30.78 o 
   4   4   1      932.81      873.19     39.57 o 
   5   4   1      107.29       93.93     16.30 o 
   6   4   1       15.29       13.96      6.28 o 
   7   4   1      200.77      204.52     19.44 o 
   8   4   1       67.88       65.98     11.74 o 
   9   4   1       30.52       35.61      4.08 o 
  10   4   1       49.96       39.60      3.27 o 
  11   4   1       69.65       80.79      4.21 o 
  12   4   1       11.35       10.54      1.37 o 
  13   4   1       17.16       16.00      2.03 o 
  14   4   1        5.97        7.55      1.46 o 
  15   4   1        0.00       -0.48      0.86 o 
  16   4   1       25.25       26.54      3.04 o 
  17   4   1        7.00        9.85      1.79 o 
  18   4   1       10.69        8.05      1.62 o 
 -18   5   1       46.51       46.95      3.04 o 
 -17   5   1        1.10        1.61      1.51 o 
 -16   5   1       44.24       45.28      3.80 o 
 -15   5   1        7.95       11.39      2.16 o 
 -14   5   1        0.06       -1.46      1.46 o 
 -13   5   1      116.80      110.69      6.45 o 
 -12   5   1        0.02       -0.79      1.37 o 
 -11   5   1       99.19       86.58      5.60 o 
 -10   5   1       73.33       63.17      4.69 o 
  -9   5   1      192.93      212.19      8.04 o 
  -8   5   1       61.08       62.35      5.58 o 
  -7   5   1        5.02        8.73      7.22 o 
  -6   5   1      350.69      376.89     39.46 o 
  -5   5   1      310.95      374.91     38.39 o 
  -4   5   1      821.33      916.90     37.73 o 
  -3   5   1        3.03        9.01      4.51 o 
  -2   5   1      118.92      133.85     19.94 o 
  -1   5   1       54.02       69.69     14.54 o 
   0   5   1       25.40       33.64     11.17 o 
   1   5   1        0.40        2.06      2.67 o 
   2   5   1      159.09      186.83     27.26 o 
   3   5   1      281.51      338.06     23.15 o 
   4   5   1     1355.11     1531.97    135.03 o 
   5   5   1      155.51      175.62     17.63 o 
   6   5   1       56.57       58.40     10.33 o 
   7   5   1      202.69      196.33     14.62 o 
   8   5   1        0.06       -1.78      2.71 o 
   9   5   1        5.70        3.15      6.08 o 
  10   5   1       89.84       89.76      6.94 o 
  11   5   1      128.65      147.85      5.98 o 
  12   5   1       45.76       43.62      3.29 o 
  13   5   1       11.92       11.93      1.92 o 
  14   5   1       60.61       63.89      4.73 o 
  15   5   1        4.61        5.30      2.33 o 
  16   5   1        7.88        3.43      1.49 o 
  17   5   1      123.89      146.02     13.26 o 
 -17   6   1       29.07       25.22      3.26 o 
 -16   6   1       75.47       78.28      6.15 o 
 -15   6   1       45.70       45.23      3.65 o 
 -14   6   1        1.21        0.86      0.84 o 
 -13   6   1      258.72      249.91      9.13 o 
 -12   6   1       79.87       75.95      8.39 o 
 -11   6   1        4.05        7.02      2.02 o 
 -10   6   1        5.46        8.82      2.00 o 
  -9   6   1       97.40       87.12      5.69 o 
  -8   6   1        7.59        8.02      1.74 o 
  -7   6   1       34.07       27.93      4.80 o 
  -6   6   1      193.79      193.37     12.18 o 
  -5   6   1       13.46        9.01      2.55 o 
  -4   6   1        1.05       -1.25      1.78 o 
  -3   6   1       68.01       64.07     15.14 o 
  -2   6   1      561.94      550.97     46.89 o 
  -1   6   1      112.85      107.17     20.36 o 
   0   6   1       32.32       21.11     10.72 o 
   1   6   1      246.26      217.12     30.32 o 
   2   6   1        0.12        1.59      4.36 o 
   3   6   1      163.57      116.25     23.33 o 
   4   6   1       57.38       60.19      4.07 o 
   5   6   1       81.76       96.29      7.16 o 
   6   6   1      396.01      439.29     15.61 o 
   7   6   1       55.05       57.89     10.05 o 
   8   6   1       64.21       73.15      6.90 o 
   9   6   1      105.33      124.40      9.01 o 
  10   6   1        1.37        1.76      1.77 o 
  11   6   1       20.52       22.35      3.08 o 
  12   6   1       33.01       36.57      3.68 o 
  13   6   1        6.68        8.24      2.54 o 
  14   6   1        3.23        3.85      1.73 o 
  15   6   1       16.21       18.68      3.09 o 
  16   6   1        2.98        6.18      1.91 o 
 -16   7   1       45.61       50.96      3.88 o 
 -15   7   1       37.35       38.73      3.91 o 
 -14   7   1       52.92       51.48      4.35 o 
 -13   7   1      149.40      123.41      5.72 o 
 -12   7   1       67.01       74.09      6.94 o 
 -11   7   1       89.97       87.51      7.65 o 
 -10   7   1       14.09       12.73      3.31 o 
  -9   7   1       25.65       29.44      4.87 o 
  -8   7   1        0.85       -0.87      1.07 o 
  -7   7   1       17.14       19.61      2.77 o 
  -6   7   1       30.80       27.41      3.38 o 
  -5   7   1       54.57       56.53      4.74 o 
  -4   7   1       90.14       97.22      5.93 o 
  -3   7   1      108.00      111.06      6.14 o 
  -2   7   1      178.15      178.14      7.63 o 
  -1   7   1      329.39      311.18     10.05 o 
   0   7   1       43.12       43.69      3.65 o 
   1   7   1        7.89       11.07      2.10 o 
   2   7   1      308.39      307.34     10.22 o 
   3   7   1      140.42      135.61      5.52 o 
   4   7   1      272.34      275.29      9.84 o 
   5   7   1      274.60      282.46     13.09 o 
   6   7   1       24.69       30.44      4.52 o 
   7   7   1       68.99       77.40      7.57 o 
   8   7   1        0.42       -0.21      1.45 o 
   9   7   1       16.85       18.69      3.84 o 
  10   7   1        5.69        4.31      2.61 o 
  11   7   1        0.11        1.33      1.16 o 
  12   7   1        0.14        0.58      1.21 o 
  13   7   1        1.73        2.72      1.51 o 
  14   7   1        0.04       -1.40      1.42 o 
  15   7   1        2.09        2.73      0.85 o 
 -14   8   1        0.57       -1.03      1.03 o 
 -13   8   1       33.15       28.74      3.24 o 
 -12   8   1       25.39       24.26      3.71 o 
 -11   8   1        1.16       -0.43      1.61 o 
 -10   8   1       24.43       23.13      3.90 o 
  -9   8   1      122.71      122.70      8.99 o 
  -8   8   1       12.46       13.19      3.44 o 
  -7   8   1       10.77       11.17      2.87 o 
  -6   8   1       22.99       27.21      4.24 o 
  -5   8   1       60.44       58.39      4.75 o 
  -4   8   1       13.29       12.92      2.26 o 
  -3   8   1      142.40      144.35      7.06 o 
  -2   8   1       22.47       22.79      3.08 o 
  -1   8   1      102.08      101.44      5.88 o 
   0   8   1      215.45      235.85      9.02 o 
   1   8   1      145.64      155.34      5.86 o 
   2   8   1      182.03      189.42      6.62 o 
   3   8   1       80.20       86.37      5.54 o 
   4   8   1      105.63      113.58      6.50 o 
   5   8   1      230.33      249.62      9.77 o 
   6   8   1        0.37        1.43      0.96 o 
   7   8   1       24.31       25.80      3.21 o 
   8   8   1       68.22       70.25      3.86 o 
   9   8   1        0.11       -0.45      0.81 o 
  10   8   1        0.68        1.50      0.72 o 
  11   8   1       42.67       42.78      6.88 o 
  12   8   1        3.90        2.67      0.93 o 
  13   8   1       13.52        9.65      2.87 o 
 -11   9   1       62.58       57.66      3.01 o 
 -10   9   1        4.62        5.60      1.78 o 
  -9   9   1        0.06       -1.52      1.52 o 
  -8   9   1       12.89       13.34      2.68 o 
  -7   9   1        0.54        0.03      1.17 o 
  -6   9   1        4.58        4.35      1.64 o 
  -5   9   1       31.31       30.38      4.27 o 
  -4   9   1       68.15       71.61      6.91 o 
  -3   9   1       97.98      108.67      5.93 o 
  -2   9   1       69.24       68.77      4.48 o 
  -1   9   1      119.83      118.32      5.89 o 
   0   9   1       77.77       77.69      3.70 o 
   1   9   1        9.31       12.77      1.90 o 
   2   9   1        0.45       -1.05      1.05 o 
   3   9   1      125.34      130.00      6.20 o 
   4   9   1       12.32       12.72      2.02 o 
   5   9   1      209.84      219.25      8.09 o 
   6   9   1      174.18      178.92      7.23 o 
   7   9   1        6.57        3.29      1.19 o 
   8   9   1       16.38       16.25      2.00 o 
   9   9   1        1.85        2.26      1.35 o 
  10   9   1       13.74       11.75      2.03 o 
  -7  10   1        0.44       -0.90      1.10 o 
  -6  10   1        8.87       10.98      2.10 o 
  -5  10   1        1.05        2.11      1.16 o 
  -4  10   1        6.33        6.42      1.86 o 
  -3  10   1        9.05       10.34      2.02 o 
  -2  10   1        3.39        3.26      1.05 o 
  -1  10   1        3.67        2.96      1.18 o 
   0  10   1       41.67       43.23      3.08 o 
   1  10   1       73.29       76.99      3.97 o 
   2  10   1        4.96        3.71      1.16 o 
   3  10   1       51.72       54.04      3.04 o 
   4  10   1      133.88      132.08      8.16 o 
   5  10   1      106.43      110.98      7.07 o 
   6  10   1      147.80      142.85      8.79 o 
 -21   0   2       44.75       30.46      3.72 o 
 -20   0   2        1.47        1.02      0.90 o 
 -19   0   2       65.89       64.67      6.60 o 
 -18   0   2       96.70      117.17      9.27 o 
 -17   0   2      280.78      321.43     15.51 o 
 -16   0   2        4.13        4.04      2.37 o 
 -15   0   2     4353.25     4894.77     42.58 o 
 -14   0   2      147.54      167.48     10.90 o 
 -13   0   2        0.25        1.32      1.21 o 
 -12   0   2      237.51      220.01     35.33 o 
 -11   0   2       23.18       14.94      7.77 o 
 -10   0   2      823.00      895.58     62.97 o 
  -9   0   2     2673.17     3038.55    107.72 o 
  -8   0   2      115.23      133.61     22.30 o 
  -7   0   2      825.42      854.68     50.05 o 
  -6   0   2       52.85       36.11      9.50 o 
  -5   0   2      308.92      293.17     25.92 o 
  -4   0   2       35.91       28.19      8.21 o 
  -3   0   2     2374.98     2765.43     72.90 o 
  -2   0   2     1447.42     1603.97     50.14 o 
  -1   0   2       19.28        6.46      3.31 o 
   0   0   2       19.41       11.91      3.90 o 
   1   0   2      234.97      201.84     16.18 o 
   2   0   2     4687.00     3985.41     72.90 o 
   3   0   2       23.16        6.97      3.83 o 
   4   0   2       49.64       32.19      8.60 o 
   5   0   2      118.95      124.54     19.46 o 
   6   0   2       29.25       29.83      8.89 o 
   7   0   2      371.10      359.96     29.75 o 
   8   0   2      198.99      162.03     21.54 o 
   9   0   2       12.70        9.90      7.33 o 
  10   0   2      811.96     1010.09     63.27 o 
  11   0   2       69.44       70.70      4.52 o 
  12   0   2      120.79      132.69      6.45 o 
  13   0   2      139.22      167.16     11.98 o 
  14   0   2       24.11       29.27      5.90 o 
  15   0   2       57.32       69.06      8.31 o 
  16   0   2       66.03       76.54      8.35 o 
  17   0   2      146.57      206.42     12.79 o 
  18   0   2       40.16       43.03      5.91 o 
  19   0   2       35.89       30.60      4.30 o 
 -21   1   2        4.59        2.77      1.61 o 
 -20   1   2        0.00       -1.29      1.29 o 
 -19   1   2        0.99       -0.96      0.96 o 
 -18   1   2       75.19       80.09     12.15 o 
 -17   1   2        9.87        9.39      1.96 o 
 -16   1   2       79.54       82.23      5.69 o 
 -15   1   2        7.66        6.35      1.60 o 
 -14   1   2      271.81      285.89      8.21 o 
 -13   1   2       47.88       44.86      3.00 o 
 -12   1   2        2.80        1.75      7.11 o 
 -11   1   2      371.55      403.36     32.12 o 
 -10   1   2        7.27        9.04      4.88 o 
  -9   1   2        3.81        1.28      4.78 o 
  -8   1   2     1515.18     1748.87     55.60 o 
  -7   1   2      124.66      121.74     14.04 o 
  -6   1   2       44.02       39.25      7.74 o 
  -5   1   2      231.43      215.37     21.93 o 
  -4   1   2      602.46      577.97     33.43 o 
  -3   1   2      431.58      462.85     26.04 o 
  -2   1   2       85.23       91.86      8.24 o 
  -1   1   2     1241.36     1156.63     41.51 o 
   0   1   2      279.21      263.99     12.54 o 
   1   1   2        5.13        5.01      1.87 o 
   2   1   2     1193.27     1089.63     28.15 o 
   3   1   2      897.22      886.21     30.37 o 
   4   1   2      453.59      457.24     32.96 o 
   5   1   2      868.92      851.29     39.41 o 
   6   1   2      766.61      710.30     29.37 o 
   7   1   2       68.69       65.17      9.33 o 
   8   1   2       54.05       59.13      8.92 o 
   9   1   2      143.41      144.37     15.50 o 
  10   1   2        0.72        4.18      3.11 o 
  11   1   2       74.30       80.47      4.23 o 
  12   1   2       36.57       40.52      3.19 o 
  13   1   2        7.31        9.16      1.46 o 
  14   1   2        0.14        0.10      1.06 o 
  15   1   2        0.01        2.10      1.33 o 
  16   1   2        0.15       -0.41      1.10 o 
  17   1   2        0.33       -1.27      1.27 o 
  18   1   2        0.00       -1.14      1.14 o 
  19   1   2        0.19       -1.11      1.68 o 
 -21   2   2        5.12        3.10      1.45 o 
 -20   2   2       18.47       15.54      3.22 o 
 -19   2   2       38.89       49.70      5.72 o 
 -18   2   2       25.09       29.67      5.04 o 
 -17   2   2      258.58      306.05     15.49 o 
 -16   2   2        0.31       -0.55      1.28 o 
 -15   2   2     1456.03     1567.00     24.89 o 
 -14   2   2        3.60        2.73      1.65 o 
 -13   2   2        0.44        1.34      1.26 o 
 -12   2   2      251.94      267.50      8.60 o 
 -11   2   2        7.22        3.78      3.32 o 
 -10   2   2      147.94      202.34     21.96 o 
  -9   2   2      590.84      770.07     61.62 o 
  -8   2   2      652.85      879.54     61.16 o 
  -7   2   2       24.30       19.88      9.73 o 
  -6   2   2      112.97       97.33     10.23 o 
  -5   2   2       81.98       68.47     13.65 o 
  -4   2   2      502.13      523.00     74.25 o 
  -3   2   2       90.68       74.06      7.19 o 
  -2   2   2      609.93      547.15     58.57 o 
  -1   2   2       92.00       75.81     15.00 o 
   0   2   2      142.58      126.71      7.46 o 
   1   2   2       11.67        9.91      4.95 o 
   2   2   2      323.54      298.54     24.32 o 
   3   2   2      257.97      251.83     12.45 o 
   4   2   2      337.50      337.90     15.92 o 
   5   2   2      887.23      899.02     31.49 o 
   6   2   2      453.64      442.62     23.08 o 
   7   2   2      439.65      453.03     23.88 o 
   8   2   2      146.99      139.89     14.42 o 
   9   2   2      153.03      177.47     26.10 o 
  10   2   2      358.94      400.66     43.19 o 
  11   2   2       64.44       66.33      4.01 o 
  12   2   2       13.40       16.73      2.05 o 
  13   2   2       42.32       47.41      3.64 o 
  14   2   2        0.13        0.06      1.06 o 
  15   2   2        0.23        0.73      0.94 o 
  16   2   2        1.28       -0.04      0.90 o 
  17   2   2       27.92       26.63      3.16 o 
  18   2   2        5.22        5.52      1.44 o 
  19   2   2       67.22       68.22      6.81 o 
 -20   3   2        5.77        6.04      2.15 o 
 -19   3   2        6.84        5.89      2.21 o 
 -18   3   2      204.55      227.15     12.65 o 
 -17   3   2       10.29       12.56      3.28 o 
 -16   3   2       96.78      118.30      6.11 o 
 -15   3   2       15.95       18.69      2.20 o 
 -14   3   2      118.96      125.16      7.20 o 
 -13   3   2        0.00        0.02      0.96 o 
 -12   3   2       35.04       32.29      3.17 o 
 -11   3   2       24.58       24.69      4.03 o 
 -10   3   2       39.79       40.02     14.75 o 
  -9   3   2        0.06        3.83      9.27 o 
  -8   3   2      950.28     1130.12     71.35 o 
  -7   3   2      111.59      125.86     16.25 o 
  -6   3   2      125.10      128.73     14.82 o 
  -5   3   2      512.28      551.77     19.70 o 
  -4   3   2      294.93      269.29     23.74 o 
  -3   3   2      591.47      616.90     24.57 o 
  -2   3   2       12.14       20.23      6.80 o 
  -1   3   2      601.86      644.65     39.50 o 
   0   3   2      928.00      899.75     45.65 o 
   1   3   2      827.22      876.58     45.28 o 
   2   3   2      421.04      348.07     27.00 o 
   3   3   2     3752.28     3715.57     97.24 o 
   4   3   2       87.83       79.05     15.60 o 
   5   3   2      105.40      102.27     19.07 o 
   6   3   2     1153.42     1158.32     72.15 o 
   7   3   2      166.81      139.60     23.57 o 
   8   3   2        1.75        6.97      5.91 o 
   9   3   2      489.94      590.69     50.70 o 
  10   3   2       86.49      104.89      4.63 o 
  11   3   2       57.49       62.00      3.85 o 
  12   3   2      151.31      178.38      6.57 o 
  13   3   2       22.12       26.03      2.66 o 
  14   3   2        2.62        0.66      0.89 o 
  15   3   2        8.25        7.24      1.49 o 
  16   3   2        6.12        6.14      1.35 o 
  17   3   2       29.48       31.99      5.08 o 
  18   3   2        9.15        6.45      1.33 o 
 -19   4   2        3.05        2.05      1.39 o 
 -18   4   2      142.22      167.10      6.08 o 
 -17   4   2       12.49       11.47      2.99 o 
 -16   4   2        0.01       -0.40      0.82 o 
 -15   4   2       33.74       32.00      5.59 o 
 -14   4   2       17.50       15.52      1.89 o 
 -13   4   2        1.65        0.24      1.02 o 
 -12   4   2        0.81        1.72      1.26 o 
 -11   4   2        4.26        2.35      1.02 o 
 -10   4   2       25.36       22.62      3.56 o 
  -9   4   2       14.45       18.50      7.50 o 
  -8   4   2      462.58      497.82     33.75 o 
  -7   4   2       88.59       77.49     12.26 o 
  -6   4   2       28.30       22.31      6.23 o 
  -5   4   2      126.10      117.21     12.14 o 
  -4   4   2        5.07       12.23      4.26 o 
  -3   4   2      368.80      360.17     33.69 o 
  -2   4   2      500.47      597.33     41.50 o 
  -1   4   2     2348.98     2451.04     82.41 o 
   0   4   2       65.75       66.11     13.44 o 
   1   4   2      268.24      193.59     22.33 o 
   2   4   2     1428.68     1229.45     56.48 o 
   3   4   2      719.69      680.11     45.62 o 
   4   4   2      278.43      282.97     31.60 o 
   5   4   2     1794.48     1764.16     85.88 o 
   6   4   2      111.24       95.32     14.52 o 
   7   4   2       75.39       85.55     19.05 o 
   8   4   2       28.22       38.17      3.31 o 
   9   4   2       28.31       31.83      2.51 o 
  10   4   2        2.39        4.87      2.53 o 
  11   4   2       17.16       14.43      1.94 o 
  12   4   2       35.49       43.01      3.61 o 
  13   4   2       39.97       43.74      3.32 o 
  14   4   2        5.69        9.16      1.51 o 
  15   4   2        1.32        1.32      0.91 o 
  16   4   2       18.01       13.65      2.02 o 
  17   4   2        2.15        0.99      2.89 o 
  18   4   2        1.80        2.23      1.02 o 
 -18   5   2       17.19       17.80      1.98 o 
 -17   5   2       21.79       21.07      2.28 o 
 -16   5   2        4.17        2.73      1.12 o 
 -15   5   2      120.94      130.12      9.83 o 
 -14   5   2       24.99       23.08      2.82 o 
 -13   5   2       43.76       48.28      4.32 o 
 -12   5   2       15.71       15.26      2.50 o 
 -11   5   2      380.47      390.74     11.69 o 
 -10   5   2       87.01      102.86      5.80 o 
  -9   5   2        2.52        1.56      1.23 o 
  -8   5   2       65.02       57.88      7.44 o 
  -7   5   2       31.91       22.56      9.72 o 
  -6   5   2        0.66       -7.87      7.87 o 
  -5   5   2       39.12       31.55      7.75 o 
  -4   5   2       80.39       88.19     11.38 o 
  -3   5   2      212.95      219.13     18.33 o 
  -2   5   2        0.89        6.96      4.37 o 
  -1   5   2       89.57      104.55     12.93 o 
   0   5   2     1270.76     1344.39    117.35 o 
   1   5   2      124.41      115.04     17.93 o 
   2   5   2     1256.88     1212.87     62.76 o 
   3   5   2      567.62      554.97     45.52 o 
   4   5   2       87.98       93.01     19.64 o 
   5   5   2        3.44       -7.35      7.35 o 
   6   5   2      357.39      359.54     26.31 o 
   7   5   2      313.01      351.29     20.18 o 
   8   5   2       49.59       53.11      5.16 o 
   9   5   2       28.97       30.99      2.59 o 
  10   5   2      236.99      250.61      9.82 o 
  11   5   2       13.15       10.10      1.83 o 
  12   5   2        6.69        7.52      1.78 o 
  13   5   2        2.20        2.07      0.88 o 
  14   5   2        1.90        0.70      1.76 o 
  15   5   2        0.96        0.12      1.10 o 
  16   5   2        4.55        4.89      1.68 o 
  17   5   2       21.55        9.98      2.03 o 
 -17   6   2        4.91        3.64      1.26 o 
 -16   6   2       40.17       38.17      2.98 o 
 -15   6   2        0.27        0.39      1.26 o 
 -14   6   2        3.67        3.12      1.11 o 
 -13   6   2       32.51       29.59      3.25 o 
 -12   6   2      137.19      146.83      7.28 o 
 -11   6   2        0.53        2.10      1.16 o 
 -10   6   2      143.05      131.11      6.78 o 
  -9   6   2       16.83       15.69      2.42 o 
  -8   6   2       76.72       81.16      5.21 o 
  -7   6   2        4.81        4.17      1.73 o 
  -6   6   2       13.30       14.68      2.38 o 
  -5   6   2        3.00        4.46      2.66 o 
  -4   6   2       33.03       27.24      9.11 o 
  -3   6   2      234.28      226.74     11.17 o 
  -2   6   2       93.66      115.67      8.04 o 
  -1   6   2      519.15      583.08     18.12 o 
   0   6   2       66.55       55.01      9.52 o 
   1   6   2      273.96      267.86     12.91 o 
   2   6   2      335.33      386.73     43.59 o 
   3   6   2      296.83      303.84     11.93 o 
   4   6   2        2.93        1.16      3.61 o 
   5   6   2     1621.58     1638.28     99.68 o 
   6   6   2       19.16       22.26      3.66 o 
   7   6   2      483.83      521.28     24.47 o 
   8   6   2       61.22       65.16      4.68 o 
   9   6   2       28.42       29.32      3.19 o 
  10   6   2        2.18        3.51      1.26 o 
  11   6   2       26.13       23.39      3.99 o 
  12   6   2       73.89       91.13      7.68 o 
  13   6   2       26.62       22.04     10.32 o 
  14   6   2        1.96        1.56      1.07 o 
  15   6   2        4.08        3.67      1.93 o 
 -16   7   2       32.59       35.58      3.80 o 
 -15   7   2       95.09       90.94      6.00 o 
 -14   7   2        0.41       -1.00      1.00 o 
 -13   7   2       48.10       44.68      3.48 o 
 -12   7   2       22.42       21.93      2.66 o 
 -11   7   2      247.33      241.73      8.64 o 
 -10   7   2        1.01        0.30      1.18 o 
  -9   7   2        0.02        0.24      0.96 o 
  -8   7   2        3.70        5.77      1.55 o 
  -7   7   2       13.99       10.32      2.04 o 
  -6   7   2       47.66       43.94      6.24 o 
  -5   7   2      259.38      253.52     14.12 o 
  -4   7   2      194.09      196.29     12.14 o 
  -3   7   2        1.16       -1.29     13.13 o 
  -2   7   2       53.47       54.81     11.35 o 
  -1   7   2       56.91       61.78      6.40 o 
   0   7   2      135.65      149.56      9.94 o 
   1   7   2       11.98       13.50      3.27 o 
   2   7   2      270.98      283.95      9.39 o 
   3   7   2      186.58      177.31      8.10 o 
   4   7   2       75.53       73.55      5.34 o 
   5   7   2        3.92        2.85      1.56 o 
   6   7   2     1067.98     1129.89     27.64 o 
   7   7   2      376.85      403.05     16.63 o 
   8   7   2        8.96        6.57      1.54 o 
   9   7   2       16.91       17.91      2.51 o 
  10   7   2      108.00      115.41      7.97 o 
  11   7   2        0.61        1.16      1.44 o 
  12   7   2       27.13       36.20      4.12 o 
  13   7   2        5.70        5.46      1.54 o 
  14   7   2        2.43        7.15      1.74 o 
 -14   8   2        0.75        1.41      1.04 o 
 -13   8   2        0.03       -1.01      1.01 o 
 -12   8   2      117.22      121.18      7.33 o 
 -11   8   2        4.07        5.07      1.95 o 
 -10   8   2       68.31       61.50      5.99 o 
  -9   8   2        9.27       10.76      2.59 o 
  -8   8   2       15.28       14.38      2.99 o 
  -7   8   2        2.93        3.09      2.04 o 
  -6   8   2        1.70        2.50      1.84 o 
  -5   8   2        0.68        1.90      1.55 o 
  -4   8   2        0.28        1.58      1.83 o 
  -3   8   2       83.59       86.64      8.00 o 
  -2   8   2      109.38      115.27      9.38 o 
  -1   8   2       11.12        6.42      2.05 o 
   0   8   2        5.44        9.60      2.94 o 
   1   8   2       13.63       13.51      3.49 o 
   2   8   2       22.42       23.32      2.82 o 
   3   8   2       37.93       39.81      3.83 o 
   4   8   2       68.63       74.67      5.16 o 
   5   8   2      422.87      429.73     12.30 o 
   6   8   2       43.91       45.77      4.09 o 
   7   8   2      512.57      521.11     13.39 o 
   8   8   2        9.60        6.44      1.65 o 
   9   8   2       23.93       23.67      3.15 o 
  10   8   2       46.88       40.93      3.05 o 
  11   8   2        9.44        9.38      2.18 o 
  12   8   2       12.50        9.70      1.90 o 
 -11   9   2       42.20       36.63      3.50 o 
 -10   9   2       27.36       24.51      3.16 o 
  -9   9   2       34.68       36.32      3.94 o 
  -8   9   2        0.80       -0.86      1.37 o 
  -7   9   2        4.63        2.61      1.77 o 
  -6   9   2        1.72        0.45      1.34 o 
  -5   9   2       48.37       53.10      5.52 o 
  -4   9   2       27.41       30.19      4.42 o 
  -3   9   2        0.05        0.57      0.88 o 
  -2   9   2       70.69       71.46      6.90 o 
  -1   9   2       28.14       32.37      4.70 o 
   0   9   2       73.41       67.20      6.62 o 
   1   9   2        0.18       -1.36      1.36 o 
   2   9   2       11.12        9.11      2.58 o 
   3   9   2      346.38      378.16     15.84 o 
   4   9   2       12.46       13.73      1.99 o 
   5   9   2        2.91        2.57      1.03 o 
   6   9   2       72.31       74.19      4.24 o 
   7   9   2       24.31       24.55      3.64 o 
   8   9   2        4.11        3.43      1.47 o 
   9   9   2        1.46        0.95      0.89 o 
  -6  10   2       19.80       21.07      2.72 o 
  -5  10   2       14.57       16.93      2.48 o 
  -4  10   2       27.95       33.30      3.48 o 
  -3  10   2        0.90        2.75      1.28 o 
  -2  10   2       17.40       15.32      2.47 o 
  -1  10   2        0.33        0.58      0.89 o 
   0  10   2       56.97       58.17      5.06 o 
   1  10   2       97.04      113.55      6.97 o 
   2  10   2        2.15        3.11      1.27 o 
   3  10   2       31.29       30.36      3.45 o 
   4  10   2      263.76      291.15     10.14 o 
 -21   1   3        1.49       -0.09      0.70 o 
 -20   1   3       21.45       20.27      3.33 o 
 -19   1   3       27.79       26.36      4.31 o 
 -18   1   3       43.42       51.67      6.03 o 
 -17   1   3      179.66      190.23      8.52 o 
 -16   1   3       82.61       87.69      5.84 o 
 -15   1   3        0.01        0.91      1.10 o 
 -14   1   3     1718.41     1912.46     22.18 o 
 -13   1   3     1096.94     1186.73     19.55 o 
 -12   1   3      294.25      278.99      8.56 o 
 -11   1   3        3.82        6.17      7.73 o 
 -10   1   3      257.17      290.99     38.78 o 
  -9   1   3       34.49       26.08     13.75 o 
  -8   1   3      630.56      672.28     52.02 o 
  -7   1   3     1819.64     1861.30     82.35 o 
  -6   1   3     3917.16     5296.17    144.52 o 
  -5   1   3     1420.48     1884.66     54.22 o 
  -4   1   3      110.31      118.19     12.44 o 
  -3   1   3      339.37      353.29     20.07 o 
  -2   1   3       12.36        6.90      2.63 o 
  -1   1   3       74.49       49.42      7.05 o 
   0   1   3       51.58       44.72      6.37 o 
   1   1   3     2227.68     2072.77    133.66 o 
   2   1   3        0.27       -0.30      1.56 o 
   3   1   3      581.59      562.08     26.53 o 
   4   1   3      806.90      848.79     36.00 o 
   5   1   3       40.25       26.45     10.32 o 
   6   1   3      130.01      144.33     14.95 o 
   7   1   3      193.99      190.52     16.60 o 
   8   1   3        0.30        2.60      3.46 o 
   9   1   3       30.94       30.40      6.53 o 
  10   1   3        0.57       -0.14      0.79 o 
  11   1   3      122.40      130.77      5.64 o 
  12   1   3      387.36      442.17     10.96 o 
  13   1   3        6.58        6.99      2.09 o 
  14   1   3        0.74       -0.58      0.97 o 
  15   1   3       18.45       24.10      3.33 o 
  16   1   3        4.81        5.87      2.62 o 
  17   1   3        0.99        0.04      0.86 o 
  18   1   3        1.03        0.18      0.87 o 
 -20   2   3        4.52        3.76      1.64 o 
 -19   2   3        7.27        5.59      2.19 o 
 -18   2   3       22.21       22.88      4.26 o 
 -17   2   3       10.69       11.52      2.01 o 
 -16   2   3      213.30      241.74      9.66 o 
 -15   2   3      133.03      129.22      8.21 o 
 -14   2   3      855.86      976.45     23.42 o 
 -13   2   3      857.20      965.96     14.31 o 
 -12   2   3      200.96      192.76      7.02 o 
 -11   2   3       17.58       17.52     10.01 o 
 -10   2   3        0.03       -2.19      5.42 o 
  -9   2   3      109.47       96.72     16.47 o 
  -8   2   3       99.67       99.67     15.41 o 
  -7   2   3      374.67      389.88     48.84 o 
  -6   2   3      288.95      293.42     18.37 o 
  -5   2   3        0.48       -0.16      1.81 o 
  -4   2   3      105.39      100.55     11.27 o 
  -3   2   3       90.19       99.72      9.72 o 
  -2   2   3       95.97       82.70      8.41 o 
  -1   2   3      155.81      148.11     10.54 o 
   0   2   3      192.53      228.99     13.59 o 
   1   2   3     2830.72     3004.77     54.27 o 
   2   2   3      248.34      214.73     15.41 o 
   3   2   3      215.78      162.25     21.41 o 
   4   2   3      293.22      360.48     18.89 o 
   5   2   3     1372.27     1460.66     82.22 o 
   6   2   3        3.08        7.91      3.80 o 
   7   2   3       36.79       49.90     13.11 o 
   8   2   3        4.42       12.79      7.69 o 
   9   2   3       71.29       71.08      3.77 o 
  10   2   3      239.12      247.15      7.43 o 
  11   2   3      174.57      197.31      6.96 o 
  12   2   3       68.06       76.58      4.62 o 
  13   2   3        0.68        0.98      1.20 o 
  14   2   3       12.22       19.63      3.14 o 
  15   2   3        3.43        2.89      1.39 o 
  16   2   3       30.51       29.99      3.38 o 
  17   2   3       20.11       17.36      2.37 o 
  18   2   3       25.80       25.23      2.39 o 
 -20   3   3       43.79       42.56      4.51 o 
 -19   3   3       27.23       26.71      4.15 o 
 -18   3   3       19.77       20.51      3.71 o 
 -17   3   3        0.27       -0.02      1.54 o 
 -16   3   3       51.47       40.17      3.96 o 
 -15   3   3        9.70        5.77      1.46 o 
 -14   3   3      463.56      502.88     13.55 o 
 -13   3   3      217.06      222.24     10.56 o 
 -12   3   3      634.66      671.55     41.92 o 
 -11   3   3        0.52        1.51      1.66 o 
 -10   3   3      530.60      562.56     40.79 o 
  -9   3   3      662.68      668.76     43.05 o 
  -8   3   3      144.88      140.29     18.15 o 
  -7   3   3       10.22       20.53      7.66 o 
  -6   3   3       92.59      123.27     24.30 o 
  -5   3   3        0.00       -1.69      2.68 o 
  -4   3   3       36.95       37.80     11.99 o 
  -3   3   3       39.21       44.50     13.11 o 
  -2   3   3        0.22       -2.25      4.11 o 
  -1   3   3        0.87       -0.34      3.62 o 
   0   3   3      166.83      198.62     25.50 o 
   1   3   3     1741.81     1934.02     79.12 o 
   2   3   3        0.04        0.10      3.12 o 
   3   3   3      191.94      174.99     24.56 o 
   4   3   3      188.99      149.42     24.74 o 
   5   3   3      106.95      108.88     22.92 o 
   6   3   3      720.68      694.94     60.59 o 
   7   3   3       28.97       30.49      7.95 o 
   8   3   3     1041.06     1028.03     29.61 o 
   9   3   3      203.58      202.55      9.98 o 
  10   3   3        0.10        0.51      1.72 o 
  11   3   3       13.16       12.91      2.02 o 
  12   3   3       30.95       36.63      3.21 o 
  13   3   3       39.16       41.15      3.33 o 
  14   3   3       12.79       20.20      2.35 o 
  15   3   3        3.42       -0.01      0.99 o 
  16   3   3        7.36        5.04      1.68 o 
  17   3   3        4.17        2.84      0.85 o 
 -19   4   3       19.11       20.90      3.31 o 
 -18   4   3       15.93       17.01      3.52 o 
 -17   4   3       46.39       47.23      5.78 o 
 -16   4   3        0.02       -0.24      2.40 o 
 -15   4   3       89.28       85.92      9.01 o 
 -14   4   3      214.07      222.62      8.95 o 
 -13   4   3       37.68       34.84      3.65 o 
 -12   4   3       56.52       51.32      4.26 o 
 -11   4   3       82.00       98.44      7.70 o 
 -10   4   3      118.87      120.36      5.83 o 
  -9   4   3       67.72       67.65      6.29 o 
  -8   4   3      175.53      158.70     30.48 o 
  -7   4   3      181.61      184.19     31.48 o 
  -6   4   3       29.86       26.02     11.29 o 
  -5   4   3        3.50        0.61      3.93 o 
  -4   4   3        0.05       -1.00      4.66 o 
  -3   4   3        7.78        2.78      3.22 o 
  -2   4   3       15.91        9.91      6.48 o 
  -1   4   3      125.22      114.67     20.88 o 
   0   4   3      178.72      184.90     26.19 o 
   1   4   3     1418.08     1467.18     71.63 o 
   2   4   3       40.12       22.98      9.36 o 
   3   4   3       11.32       21.37      9.82 o 
   4   4   3        6.98        2.59      3.11 o 
   5   4   3       40.35       41.77     15.41 o 
   6   4   3      170.28      179.24     32.60 o 
   7   4   3        4.66        7.80      1.23 o 
   8   4   3      727.46      744.00     15.43 o 
   9   4   3      204.52      209.45      8.22 o 
  10   4   3      485.81      536.47     13.92 o 
  11   4   3       65.44       81.33      5.48 o 
  12   4   3       31.67       40.67      3.88 o 
  13   4   3        0.89        1.61      0.86 o 
  14   4   3        8.33        9.34      1.83 o 
  15   4   3        2.31        3.00      1.20 o 
  16   4   3        0.18       -0.99      0.99 o 
  17   4   3        0.62        0.74      0.76 o 
 -18   5   3       11.68       11.91      2.67 o 
 -17   5   3        0.47       -0.68      1.47 o 
 -16   5   3        0.17        0.96      0.74 o 
 -15   5   3        8.05        7.92      2.82 o 
 -14   5   3       11.00        8.02      2.71 o 
 -13   5   3      168.64      164.38      7.32 o 
 -12   5   3      193.85      209.74      8.32 o 
 -11   5   3        3.76        3.03      1.39 o 
 -10   5   3        1.36        3.03      1.65 o 
  -9   5   3      213.72      213.66      8.10 o 
  -8   5   3        0.01        0.18      0.84 o 
  -7   5   3       21.75       19.50      3.37 o 
  -6   5   3       81.32       81.02      4.84 o 
  -5   5   3      230.77      169.09     27.62 o 
  -4   5   3      563.16      583.55     32.94 o 
  -3   5   3      457.22      463.93     29.79 o 
  -2   5   3       87.23       88.26     18.72 o 
  -1   5   3      262.48      296.92     34.11 o 
   0   5   3       83.80       84.44     17.77 o 
   1   5   3       77.17       75.32     16.85 o 
   2   5   3       94.98       82.12     18.48 o 
   3   5   3      167.56      150.59     27.25 o 
   4   5   3        1.00        0.03      1.60 o 
   5   5   3       23.49       21.43      2.99 o 
   6   5   3      225.40      219.47     12.31 o 
   7   5   3      101.81       95.30      4.34 o 
   8   5   3     1765.44     1823.92     24.59 o 
   9   5   3       10.15        9.60      2.14 o 
  10   5   3       12.69       14.84      2.29 o 
  11   5   3       78.82       88.15      5.47 o 
  12   5   3       20.94       23.56      2.80 o 
  13   5   3       43.97       54.17      5.77 o 
  14   5   3        9.97        8.49      3.75 o 
  15   5   3       12.81       10.44      2.39 o 
  16   5   3        0.25        0.89      0.90 o 
 -17   6   3       16.37       17.85      2.18 o 
 -16   6   3       32.31       31.13      2.56 o 
 -15   6   3        7.22        4.62      2.18 o 
 -14   6   3       29.00       25.08      2.73 o 
 -13   6   3       58.32       61.27      4.37 o 
 -12   6   3      156.55      161.57      7.23 o 
 -11   6   3        2.35        0.67      0.88 o 
 -10   6   3        0.97        2.16      1.06 o 
  -9   6   3      282.27      285.64      9.69 o 
  -8   6   3       18.35       16.04      3.56 o 
  -7   6   3       17.20       12.06      2.14 o 
  -6   6   3        2.59        1.43      0.98 o 
  -5   6   3        0.00       -0.58      2.03 o 
  -4   6   3        0.49        1.16      0.84 o 
  -3   6   3        0.42        0.23      0.99 o 
  -2   6   3        8.01        9.42      2.32 o 
  -1   6   3       55.55       56.79      6.02 o 
   0   6   3       80.36       78.49      7.13 o 
   1   6   3       33.57       30.22      4.67 o 
   2   6   3       14.25        8.48      7.51 o 
   3   6   3      923.79     1069.08     78.71 o 
   4   6   3      567.93      661.76     62.21 o 
   5   6   3        0.10        0.35      1.24 o 
   6   6   3       27.36       21.78      2.56 o 
   7   6   3        3.71        4.08      0.92 o 
   8   6   3      694.31      696.95     16.93 o 
   9   6   3        9.84        9.91      1.78 o 
  10   6   3      109.34      109.88      8.44 o 
  11   6   3        5.73        3.43      1.37 o 
  12   6   3        0.02       -1.13      1.13 o 
  13   6   3       18.96       13.25      4.41 o 
  14   6   3        2.44        0.97      0.63 o 
 -15   7   3        2.24        4.02      0.87 o 
 -14   7   3       93.61       91.63      6.49 o 
 -13   7   3       86.89       81.62      4.47 o 
 -12   7   3       26.57       26.23      2.80 o 
 -11   7   3       75.90       69.56      4.53 o 
 -10   7   3       53.48       56.15      4.19 o 
  -9   7   3        0.45        0.92      1.24 o 
  -8   7   3       52.88       42.62      5.64 o 
  -7   7   3       17.21       19.16      2.83 o 
  -6   7   3        2.47        2.87      1.27 o 
  -5   7   3        5.44        3.25      1.65 o 
  -4   7   3        2.16        2.17      2.08 o 
  -3   7   3        0.57        0.51      0.87 o 
  -2   7   3        0.45        0.74      0.98 o 
  -1   7   3       33.66       34.76      3.25 o 
   0   7   3       55.02       63.37     12.92 o 
   1   7   3       14.80       18.93      4.00 o 
   2   7   3       53.19       58.73      7.23 o 
   3   7   3      232.18      242.58     14.80 o 
   4   7   3        1.73        1.55      1.89 o 
   5   7   3       80.99       81.00      5.45 o 
   6   7   3      249.67      237.02     12.20 o 
   8   7   3      201.34      184.52      9.30 o 
   9   7   3        8.55       10.15      2.52 o 
  10   7   3       12.44        9.51      1.93 o 
  11   7   3        7.27        6.94      1.78 o 
  12   7   3        1.85       -0.95      1.29 o 
  13   7   3       66.58       45.67      4.70 o 
 -13   8   3       61.13       61.83      4.10 o 
 -12   8   3       60.97       57.22      3.05 o 
 -11   8   3       14.18       13.83      1.75 o 
 -10   8   3        9.07        7.90      1.51 o 
  -9   8   3        1.14       -0.27      1.28 o 
  -8   8   3       24.67       21.51      2.40 o 
  -7   8   3      168.64      176.35      6.84 o 
  -6   8   3       14.34       11.11      3.04 o 
  -5   8   3        3.47        1.87      0.96 o 
  -4   8   3        5.99        3.90      1.95 o 
  -3   8   3        0.21        1.65      1.29 o 
  -2   8   3       47.22       43.17      5.57 o 
  -1   8   3       82.13       81.75      7.80 o 
   0   8   3        0.01       -1.48      1.48 o 
   1   8   3       15.67       16.06      3.62 o 
   2   8   3       26.75       30.67      5.17 o 
   3   8   3      231.12      248.72     14.28 o 
   4   8   3      193.98      203.40     12.72 o 
   5   8   3       13.69       12.33      3.39 o 
   6   8   3      102.68       86.09      8.04 o 
   7   8   3      112.03      121.82      9.31 o 
   8   8   3       26.27       25.13      4.19 o 
   9   8   3       18.89       17.97      3.33 o 
  10   8   3        7.25        6.94      1.92 o 
 -10   9   3       56.28       49.81      3.89 o 
  -9   9   3      109.46      104.63      6.12 o 
  -8   9   3        5.30        2.83      1.39 o 
  -7   9   3       12.77       14.36      2.60 o 
  -6   9   3       11.23       11.94      2.51 o 
  -5   9   3       39.51       38.08      4.40 o 
  -4   9   3      122.36      125.86      8.54 o 
  -3   9   3       31.02       32.11      4.29 o 
  -2   9   3        8.44        8.97      2.26 o 
  -1   9   3        1.26        0.11      1.04 o 
   0   9   3        3.48        5.33      2.14 o 
   1   9   3        1.97        3.51      1.62 o 
   2   9   3        0.18       -0.02      1.05 o 
   3   9   3        6.40        5.60      1.78 o 
   4   9   3      156.68      165.85      9.69 o 
   5   9   3       31.01       32.92      4.23 o 
   6   9   3      268.74      274.60     11.43 o 
   7   9   3       10.62        6.50      1.69 o 
  -4  10   3        2.20        4.13      1.26 o 
  -3  10   3       11.10       12.69      2.11 o 
  -2  10   3       11.98       10.78      1.99 o 
  -1  10   3       45.23       48.02      2.91 o 
   0  10   3       23.72       24.11      2.99 o 
   1  10   3        1.23        3.85      1.35 o 
 -17   0   4        2.41        2.37      1.57 o 
 -16   0   4        6.19        4.86      1.97 o 
 -15   0   4      237.50      206.06     12.51 o 
 -14   0   4        3.61        0.47      1.83 o 
 -13   0   4       10.39       13.57      6.81 o 
 -12   0   4      100.72      105.84     18.23 o 
 -11   0   4       83.91       78.19      6.52 o 
 -10   0   4       18.95       15.74      8.95 o 
  -9   0   4      150.08      133.35     27.91 o 
  -8   0   4      218.47      246.66     35.13 o 
  -7   0   4      304.13      329.38     38.78 o 
  -6   0   4       39.59       36.67     12.54 o 
  -5   0   4     3901.28     4628.79    131.66 o 
  -4   0   4        0.27        2.20      2.61 o 
  -3   0   4      488.78      518.71     40.05 o 
  -2   0   4      389.21      434.29     35.80 o 
  -1   0   4       22.50        7.52      5.22 o 
   0   0   4       49.81       46.55     12.05 o 
   1   0   4      749.30      671.09     41.51 o 
   2   0   4     3153.90     3249.25     95.87 o 
   3   0   4      785.54      746.24     50.69 o 
   4   0   4     1316.99     1467.27     76.35 o 
   5   0   4        0.07        5.49      6.95 o 
   6   0   4      399.28      369.69     44.02 o 
   7   0   4      456.75      532.13     43.77 o 
   8   0   4        4.03        6.23      1.83 o 
   9   0   4      150.23      155.58     10.06 o 
  10   0   4      162.66      159.47     10.34 o 
  11   0   4      122.79      115.66     10.13 o 
  12   0   4      599.58      753.49     26.40 o 
  13   0   4       73.77       82.75      8.76 o 
  14   0   4       41.58       50.20      6.57 o 
  15   0   4       92.33      111.11      8.85 o 
  16   0   4        1.09       -0.87      1.27 o 
  17   0   4       17.39       14.57      2.91 o 
 -20   1   4        5.74        4.82      1.44 o 
 -19   1   4       56.52       51.18      5.29 o 
 -18   1   4       35.25       33.45      4.55 o 
 -17   1   4        4.83        4.72      1.33 o 
 -16   1   4      209.69      211.18      7.21 o 
 -15   1   4        4.64        4.97      1.44 o 
 -14   1   4        3.79        6.24      1.57 o 
 -13   1   4        0.15        0.44      1.18 o 
 -12   1   4      385.57      395.11      8.90 o 
 -11   1   4       27.16       26.07      2.66 o 
 -10   1   4       85.64       73.81     16.03 o 
  -9   1   4       53.88       30.29      9.42 o 
  -8   1   4       22.45       17.23      6.77 o 
  -7   1   4        2.47        2.84      4.46 o 
  -6   1   4       11.01        8.82      3.98 o 
  -5   1   4      442.04      477.56     29.32 o 
  -4   1   4       83.38      108.06     13.45 o 
  -3   1   4      351.08      360.67     23.23 o 
  -2   1   4        9.24        4.30      5.99 o 
  -1   1   4        1.75        1.43      1.79 o 
   0   1   4       65.66       37.94      9.47 o 
   1   1   4       59.72       56.30      8.95 o 
   2   1   4      198.48      189.46     16.76 o 
   3   1   4       36.19       33.36      7.81 o 
   4   1   4       27.62       30.87      8.31 o 
   5   1   4      268.75      264.43     35.77 o 
   6   1   4       10.46        7.10      3.12 o 
   7   1   4        1.52        2.12      1.45 o 
   8   1   4      124.15      142.20      6.96 o 
   9   1   4      150.35      150.37      7.99 o 
  10   1   4       16.82       18.69      3.01 o 
  11   1   4       82.17       86.75      6.27 o 
  12   1   4        1.62        2.63      2.50 o 
  13   1   4       23.84       24.88      3.61 o 
  14   1   4       68.97       76.79      5.81 o 
  15   1   4        0.14        0.43      2.18 o 
  16   1   4        5.42        5.32      1.45 o 
  17   1   4        1.74        1.58      1.32 o 
 -20   2   4        2.32        0.87      0.78 o 
 -19   2   4        7.63        7.12      2.11 o 
 -18   2   4        0.02       -0.13      1.29 o 
 -17   2   4       15.40       11.75      2.26 o 
 -16   2   4        0.92        0.57      2.14 o 
 -15   2   4       14.75       11.92      1.85 o 
 -14   2   4        3.80        3.30      1.05 o 
 -13   2   4       61.64       62.01      3.77 o 
 -12   2   4      310.34      316.06      8.04 o 
 -11   2   4       35.12       36.26      2.73 o 
 -10   2   4      163.21      160.53     18.86 o 
  -9   2   4       87.87       69.90     13.76 o 
  -8   2   4      375.22      372.37     53.78 o 
  -7   2   4       55.04       48.88     10.22 o 
  -6   2   4      269.91      290.65     26.94 o 
  -5   2   4     1826.21     1990.36    131.55 o 
  -4   2   4       70.52       67.51     14.19 o 
  -3   2   4       12.34       11.54      3.71 o 
  -2   2   4      176.81      166.41     15.40 o 
  -1   2   4       15.15        9.38      2.91 o 
   0   2   4       46.03       57.73     11.06 o 
   1   2   4      173.23      150.65     14.32 o 
   2   2   4      967.09     1015.75     65.50 o 
   3   2   4      335.92      317.04     35.96 o 
   4   2   4      575.85      588.41     52.27 o 
   5   2   4       67.00       57.57     17.44 o 
   6   2   4        6.00        1.79      4.48 o 
   7   2   4        1.40        3.64      2.47 o 
   8   2   4        5.90        2.85      2.12 o 
   9   2   4      656.30      683.15     22.36 o 
  10   2   4      347.52      360.45     12.10 o 
  11   2   4      174.79      177.38     11.69 o 
  12   2   4       74.01       78.73      5.96 o 
  13   2   4        1.20        0.33      1.16 o 
  14   2   4       13.21       16.08      2.66 o 
  15   2   4       22.85       18.36      2.51 o 
  16   2   4        6.95        5.10      1.05 o 
  17   2   4        2.54       -0.11      0.55 o 
 -20   3   4        0.39        0.76      0.98 o 
 -19   3   4       12.29       11.58      2.57 o 
 -18   3   4       30.67       24.20      4.05 o 
 -17   3   4        5.00        1.80      1.49 o 
 -16   3   4      190.67      186.04     11.85 o 
 -15   3   4        3.14        1.88      1.26 o 
 -14   3   4       35.34       38.60      4.73 o 
 -13   3   4      167.34      172.46      7.97 o 
 -12   3   4     1592.49     1724.25     24.24 o 
 -11   3   4      135.45      134.30      6.52 o 
 -10   3   4       15.30       10.77      2.59 o 
  -9   3   4       55.40       53.88      3.89 o 
  -8   3   4        3.75        5.27      5.67 o 
  -7   3   4       23.15       15.44      6.85 o 
  -6   3   4        5.77        3.27      6.28 o 
  -5   3   4      204.36      186.72     31.07 o 
  -4   3   4      379.00      410.22     43.72 o 
  -3   3   4      878.62      872.31     62.41 o 
  -2   3   4      315.77      346.98     38.93 o 
  -1   3   4      109.82      118.93     22.08 o 
   0   3   4       25.90       22.71     10.34 o 
   1   3   4       63.05       77.73     18.03 o 
   2   3   4        9.27       17.07      8.65 o 
   3   3   4       63.23       60.56     16.31 o 
   4   3   4      142.46      159.46     28.22 o 
   5   3   4      400.91      385.97     14.95 o 
   6   3   4       43.03       40.07      4.33 o 
   7   3   4       20.77       27.91      3.17 o 
   8   3   4      403.68      398.13     18.00 o 
   9   3   4      220.39      218.40      9.06 o 
  10   3   4      242.22      269.25     10.22 o 
  11   3   4      134.67      156.09     12.87 o 
  12   3   4        3.61        1.65      1.26 o 
  13   3   4        0.90        1.63      1.11 o 
  14   3   4      102.52       99.23     10.12 o 
  15   3   4        5.78        3.49      1.00 o 
  16   3   4        1.84        0.40      0.74 o 
 -19   4   4       23.16       15.69      2.73 o 
 -18   4   4       16.01       11.79      2.88 o 
 -17   4   4       31.62       30.46      4.38 o 
 -16   4   4       45.50       41.24      3.99 o 
 -15   4   4       16.59       13.83      2.28 o 
 -14   4   4       39.62       37.68      3.80 o 
 -13   4   4       34.34       34.87      3.62 o 
 -12   4   4     1066.64     1116.49     19.52 o 
 -11   4   4       64.20       58.87      6.04 o 
 -10   4   4     1403.79     1485.89     26.34 o 
  -9   4   4      143.44      152.45      6.79 o 
  -8   4   4      462.03      470.65     11.18 o 
  -7   4   4      171.57      159.16      9.65 o 
  -6   4   4       37.35       30.70      4.25 o 
  -5   4   4       12.69       30.46     13.61 o 
  -4   4   4        3.27        2.52      6.76 o 
  -3   4   4       46.11       56.11     16.70 o 
  -2   4   4       10.53       16.14      9.92 o 
  -1   4   4        6.67        3.73      4.40 o 
   0   4   4        0.72       -2.31      2.31 o 
   1   4   4       31.88       44.83     13.61 o 
   2   4   4       28.90       17.00      9.51 o 
   3   4   4       82.56       95.78      7.39 o 
   4   4   4      284.85      295.56     13.83 o 
   5   4   4      412.70      455.62     12.71 o 
   6   4   4        6.04        6.62      1.58 o 
   7   4   4      104.99       93.36      5.61 o 
   8   4   4      199.94      196.22      8.42 o 
   9   4   4      700.00      680.73     15.84 o 
  10   4   4      148.60      159.79      7.66 o 
  11   4   4      274.72      319.77     18.61 o 
  12   4   4       94.44       94.76      8.10 o 
  13   4   4        5.59        2.68      1.23 o 
  14   4   4        2.55        1.66      0.99 o 
  15   4   4        0.20        1.11      1.32 o 
 -18   5   4        9.43        9.21      2.21 o 
 -17   5   4        0.48       -0.08      0.86 o 
 -16   5   4        4.01        1.63      1.22 o 
 -15   5   4      157.17      124.81     17.52 o 
 -14   5   4        9.50        7.88      1.98 o 
 -13   5   4      365.28      378.55     11.15 o 
 -12   5   4      371.26      375.57     10.87 o 
 -11   5   4      173.16      182.82     11.21 o 
 -10   5   4       47.66       43.59      3.81 o 
  -9   5   4      132.50      134.85     28.25 o 
  -8   5   4      238.71      235.18     12.86 o 
  -7   5   4        8.48        4.71      1.11 o 
  -6   5   4        0.00        0.85      0.83 o 
  -5   5   4      108.71      101.78      5.46 o 
  -4   5   4        1.08        0.85      0.89 o 
  -3   5   4       10.98        7.64      1.31 o 
  -2   5   4        5.69       11.24      1.86 o 
  -1   5   4        8.91        7.74      1.72 o 
   0   5   4        1.13        0.13      1.36 o 
   1   5   4       13.06       14.91      7.38 o 
   2   5   4      120.04      120.18      8.14 o 
   3   5   4       33.01       30.35      4.53 o 
   4   5   4        1.30        1.59      6.43 o 
   5   5   4        0.19        3.05     16.32 o 
   6   5   4      107.81       90.44      9.30 o 
   7   5   4        9.35        7.67      1.78 o 
   8   5   4       28.95       28.04      3.27 o 
   9   5   4        2.71        0.69      2.05 o 
  10   5   4      189.25      193.06     14.88 o 
  11   5   4       55.50       57.48      4.99 o 
  12   5   4       44.83       29.67      4.57 o 
  13   5   4        5.90        4.23      1.83 o 
  14   5   4        9.23        4.94      1.48 o 
 -16   6   4       32.63       32.34      2.60 o 
 -15   6   4        0.93       -0.08      1.11 o 
 -14   6   4       78.88       82.05      7.15 o 
 -13   6   4        0.02        0.33      1.96 o 
 -12   6   4      175.88      174.36     11.07 o 
 -11   6   4        5.89        3.95      1.30 o 
 -10   6   4     1098.04     1188.20     18.97 o 
  -9   6   4        0.75        1.34      1.11 o 
  -8   6   4       14.00       11.80      2.85 o 
  -7   6   4       29.29       22.10      2.79 o 
  -6   6   4      101.17       97.89      5.90 o 
  -5   6   4        4.83        5.76      1.60 o 
  -4   6   4        3.39        1.54      0.78 o 
  -3   6   4      109.79      107.58      5.91 o 
  -2   6   4        6.98        8.63      2.13 o 
  -1   6   4       22.75       29.44      3.04 o 
   0   6   4        4.13        0.87      2.88 o 
   1   6   4       23.15       21.45      2.74 o 
   2   6   4        1.66        0.69      0.95 o 
   3   6   4      168.87      167.32      7.86 o 
   4   6   4       14.39       12.68      3.04 o 
   5   6   4        1.81        3.19      1.59 o 
   6   6   4       72.57       70.23      7.02 o 
   7   6   4        7.40        4.48      2.01 o 
   8   6   4       37.28       29.87      3.00 o 
   9   6   4       48.56       42.40      3.44 o 
  10   6   4        1.46       -0.79      1.56 o 
  11   6   4       21.76       11.64      2.58 o 
  12   6   4       69.95       50.56      4.53 o 
  13   6   4        6.03        3.63      1.30 o 
 -15   7   4      140.78      143.38      4.35 o 
 -14   7   4       28.06       24.36      3.15 o 
 -13   7   4       24.57       24.73      3.50 o 
 -12   7   4       11.61       10.63      1.49 o 
 -11   7   4        0.01       -0.57      0.97 o 
 -10   7   4        5.42        3.95      1.91 o 
  -9   7   4      284.66      300.74      9.28 o 
  -8   7   4      156.16      168.12      7.18 o 
  -7   7   4       74.50       69.21      6.70 o 
  -6   7   4       13.34       13.09      2.25 o 
  -5   7   4      102.31      110.37      6.11 o 
  -4   7   4        3.30        5.71      1.46 o 
  -3   7   4      373.77      370.98     12.06 o 
  -2   7   4      129.88      138.64      6.88 o 
  -1   7   4       29.62       35.30      3.38 o 
   0   7   4       54.72       50.42      6.26 o 
   1   7   4       41.11       41.45      5.82 o 
   2   7   4       32.37       35.62      5.62 o 
   3   7   4       28.60       21.17      4.47 o 
   4   7   4        1.36        2.15      1.87 o 
   5   7   4       46.92       41.19      6.47 o 
   6   7   4        8.02        4.84      2.94 o 
   7   7   4        0.39       -0.10      0.82 o 
   8   7   4        0.54       -0.44      0.78 o 
   9   7   4       14.47       10.36      1.57 o 
  10   7   4        0.43        0.41      0.58 o 
  11   7   4        0.73        0.42      0.85 o 
 -12   8   4        0.77        0.76      0.66 o 
 -11   8   4       12.75       12.06      1.48 o 
 -10   8   4       86.48       79.49      3.86 o 
  -9   8   4       22.71       22.98      2.12 o 
  -8   8   4      504.43      510.52     10.79 o 
  -7   8   4       86.77       90.16      4.62 o 
  -6   8   4       38.28       35.18      4.15 o 
  -5   8   4       27.42       25.61      2.71 o 
  -4   8   4       34.99       30.86      2.90 o 
  -3   8   4       47.88       42.95      3.39 o 
  -2   8   4        8.68        8.47      2.32 o 
  -1   8   4       17.78       18.03      2.23 o 
   0   8   4        1.36        0.04      1.24 o 
   1   8   4        0.36       -0.34      0.97 o 
   2   8   4       31.10       34.69      4.97 o 
   3   8   4        0.50       -0.47      0.98 o 
   4   8   4       25.65       19.40      3.74 o 
   5   8   4      152.01      145.19      9.63 o 
   6   8   4        0.00        0.43      1.12 o 
   7   8   4       21.80       18.81      3.20 o 
   8   8   4        0.27        0.24      0.70 o 
   9   8   4        0.32        0.72      0.59 o 
  -8   9   4       23.55       26.29      2.71 o 
  -7   9   4       99.31       91.20      5.35 o 
  -6   9   4        0.12       -0.55      1.09 o 
  -5   9   4       25.02       22.30      2.98 o 
  -3   9   4       51.16       50.63      4.79 o 
  -2   9   4        0.52        1.55      1.16 o 
  -1   9   4       14.10       13.77      2.45 o 
   0   9   4        0.02        0.85      0.98 o 
   1   9   4        0.63       -1.40      1.40 o 
   2   9   4        8.55       11.80      2.35 o 
   3   9   4        1.57        1.00      0.72 o 
   4   9   4       88.46       99.71      6.34 o 
   5   9   4       53.76       51.44      4.35 o 
 -18   1   5        9.82        8.62      2.35 o 
 -17   1   5       26.13       20.12      2.21 o 
 -16   1   5        2.96        2.41      1.10 o 
 -15   1   5       11.11        8.51      1.47 o 
 -14   1   5      261.33      229.49      7.24 o 
 -13   1   5       95.63       84.58      4.38 o 
 -12   1   5        2.98        7.25      1.41 o 
 -11   1   5      140.37      125.98      6.54 o 
 -10   1   5       75.14       80.02      4.21 o 
  -9   1   5        2.52        2.14      0.95 o 
  -8   1   5      168.50      164.08     21.28 o 
  -7   1   5      123.12      105.86     15.90 o 
  -6   1   5        1.04        7.88      4.73 o 
  -5   1   5      125.16      134.26     16.58 o 
  -4   1   5        2.08        3.58      3.59 o 
  -3   1   5     1217.23     1285.70     49.55 o 
  -2   1   5       32.78       20.04      5.92 o 
  -1   1   5       60.78       42.40      8.78 o 
   0   1   5       12.11        9.29      3.60 o 
   1   1   5       49.61       32.75      7.47 o 
   2   1   5       45.04       55.43     11.06 o 
   3   1   5       53.84       36.90      9.39 o 
   4   1   5       92.00      121.86     18.00 o 
   5   1   5      327.90      380.56     12.41 o 
   6   1   5      131.34      141.59      7.32 o 
   7   1   5      189.57      205.00      8.56 o 
   8   1   5      134.86      148.98      7.46 o 
   9   1   5      162.41      171.91      8.20 o 
  10   1   5      628.43      645.97     19.77 o 
  11   1   5      346.54      354.48     12.02 o 
  12   1   5       87.15       85.98      4.67 o 
  13   1   5      297.37      312.35     10.80 o 
  14   1   5        2.30        0.41      0.55 o 
  15   1   5        3.35        2.86      0.75 o 
 -19   2   5        0.05        0.55      0.81 o 
 -18   2   5        0.08       -0.13      0.79 o 
 -17   2   5        2.44        0.04      1.03 o 
 -16   2   5       58.99       52.93      4.29 o 
 -15   2   5       25.15       24.50      2.43 o 
 -14   2   5      376.79      340.82      8.79 o 
 -13   2   5        6.30        3.52      1.02 o 
 -12   2   5        6.57        6.20      1.51 o 
 -11   2   5        5.48        7.98      1.48 o 
 -10   2   5       22.52       16.54      3.23 o 
  -9   2   5       14.72        8.39      4.81 o 
  -8   2   5      158.29      149.13      6.67 o 
  -7   2   5      289.90      315.00     43.98 o 
  -6   2   5       95.56       74.25     19.53 o 
  -5   2   5       34.02       26.04     11.54 o 
  -4   2   5       70.52       68.21     18.78 o 
  -3   2   5      357.88      374.12     43.22 o 
  -2   2   5      269.98      243.07     34.38 o 
  -1   2   5       17.76       27.60     11.36 o 
   0   2   5       15.04       11.00      7.25 o 
   1   2   5      100.84       64.97     15.77 o 
   2   2   5      204.39      206.03     30.90 o 
   3   2   5      670.10      681.04     14.29 o 
   4   2   5      238.18      250.39      9.27 o 
   5   2   5       18.30       12.25      2.81 o 
   6   2   5        5.65        5.18      1.69 o 
   7   2   5       11.36       11.47      2.77 o 
   8   2   5        4.67        4.76      1.94 o 
   9   2   5       20.31       15.05      3.95 o 
  10   2   5        0.11       -0.26      0.92 o 
  11   2   5       14.03       10.61      1.63 o 
  12   2   5        0.03       -1.07      1.07 o 
  13   2   5       10.76        7.17      1.27 o 
  14   2   5      174.37      186.99      9.95 o 
  15   2   5       40.59       36.61      2.81 o 
 -19   3   5        7.21        4.40      1.44 o 
 -18   3   5       19.97       15.49      2.74 o 
 -17   3   5       21.11       16.45      2.28 o 
 -16   3   5        7.59        5.39      1.49 o 
 -15   3   5        4.20        4.34      1.43 o 
 -14   3   5       52.92       42.72      3.89 o 
 -13   3   5       26.07       24.61      3.23 o 
 -12   3   5       27.16       22.48      3.21 o 
 -11   3   5       46.40       41.45      4.00 o 
 -10   3   5      107.32       99.02      5.72 o 
  -9   3   5     1014.90      995.30     17.46 o 
  -8   3   5       49.00       50.24      5.34 o 
  -7   3   5      646.28      592.59     14.07 o 
  -6   3   5      251.82      234.93      8.29 o 
  -5   3   5       39.00       40.68      4.70 o 
  -4   3   5       41.21       40.37     15.30 o 
  -3   3   5       15.35       14.91      8.47 o 
  -2   3   5      375.80      414.32     47.69 o 
  -1   3   5       58.00       73.65     20.27 o 
   0   3   5        0.36        0.24      3.05 o 
   1   3   5       29.90       26.52      2.81 o 
   2   3   5        0.26       -0.05      0.96 o 
   3   3   5        0.43        0.08      0.86 o 
   4   3   5        5.21        3.03      0.99 o 
   5   3   5       94.19      102.37      5.27 o 
   6   3   5      211.43      212.38      7.97 o 
   7   3   5      103.73      106.27     10.54 o 
   8   3   5        8.69        6.53      1.80 o 
   9   3   5        0.90        1.52      1.19 o 
  10   3   5        4.31        2.90      1.20 o 
  11   3   5      300.22      319.17      9.14 o 
  12   3   5       41.12       39.10      2.91 o 
  13   3   5      155.95      171.65      5.48 o 
  14   3   5       11.88        8.12      2.19 o 
 -18   4   5        5.83        5.59      1.55 o 
 -17   4   5        4.06        4.07      1.16 o 
 -16   4   5        0.61        0.00      0.92 o 
 -15   4   5       74.90       71.55      4.71 o 
 -14   4   5      326.35      323.25     11.43 o 
 -13   4   5        8.28        6.88      1.81 o 
 -12   4   5        3.54        1.78      1.25 o 
 -11   4   5      242.46      245.28      9.40 o 
 -10   4   5       23.01       18.51      2.68 o 
  -9   4   5       36.56       32.51      3.33 o 
  -8   4   5      303.66      307.77     14.27 o 
  -7   4   5      835.41      815.25     23.16 o 
  -6   4   5       17.87       20.30      2.62 o 
  -5   4   5      525.94      525.07     12.52 o 
  -4   4   5      438.75      458.90     14.10 o 
  -3   4   5      209.08      231.15      8.07 o 
  -2   4   5        0.00        0.81      1.32 o 
  -1   4   5      139.20      140.39      6.31 o 
   0   4   5       18.21       20.80      2.96 o 
   1   4   5        1.60        1.76      0.74 o 
   2   4   5        3.69        5.85      1.86 o 
   3   4   5       92.54      100.06      5.88 o 
   4   4   5      101.43      109.33      6.41 o 
   5   4   5        3.32        4.02      1.48 o 
   6   4   5       95.03       96.73      6.40 o 
   7   4   5        5.38        3.79      1.53 o 
   8   4   5       43.36       32.48      5.96 o 
   9   4   5       48.78       49.27      6.89 o 
  10   4   5       16.15       14.89      3.48 o 
  11   4   5       62.35       52.93      6.04 o 
  12   4   5       17.91       10.46      2.53 o 
  13   4   5        0.17        0.06      0.79 o 
  14   4   5       14.70        7.23      1.56 o 
 -17   5   5       34.51       27.35      3.59 o 
 -16   5   5       25.38       18.25      3.17 o 
 -15   5   5       40.96       33.28      3.56 o 
 -14   5   5       26.31       23.60      2.62 o 
 -13   5   5      115.37      116.01     11.55 o 
 -12   5   5      108.24      113.31      5.87 o 
 -11   5   5       62.73       63.80      4.57 o 
 -10   5   5      233.41      253.74      9.09 o 
  -9   5   5      932.18     1001.03     17.90 o 
  -8   5   5       59.08       58.85      4.49 o 
  -7   5   5     1509.62     1623.52     34.56 o 
  -6   5   5       13.66       20.28      4.07 o 
  -5   5   5       47.96       45.46      9.25 o 
  -4   5   5        4.07        4.66      1.37 o 
  -3   5   5        8.38       10.99      1.76 o 
  -2   5   5      439.59      436.88     11.71 o 
  -1   5   5      310.79      313.32      9.46 o 
   0   5   5        0.06        1.09      0.77 o 
   1   5   5       18.79       19.71      2.93 o 
   2   5   5       13.75        8.36      1.91 o 
   3   5   5       33.11       27.08      4.65 o 
   4   5   5       18.20       14.70      3.46 o 
   5   5   5        1.25       -0.11      1.23 o 
   6   5   5       32.01       29.64      5.16 o 
   7   5   5       31.85       30.30      4.94 o 
   8   5   5       77.62       84.63      8.11 o 
   9   5   5       10.89        9.35      2.69 o 
  10   5   5       75.61       68.32      6.49 o 
  11   5   5      138.51      122.99      8.13 o 
  12   5   5       15.46       14.47      2.72 o 
 -15   6   5        1.19        1.20      1.18 o 
 -14   6   5        9.83        8.47      2.37 o 
 -13   6   5        1.55       -0.24      0.97 o 
 -12   6   5      210.15      234.58     12.21 o 
 -11   6   5      413.84      438.39     17.04 o 
 -10   6   5       41.86       42.03      5.58 o 
  -9   6   5      180.13      186.13     11.66 o 
  -8   6   5       34.47       39.52      5.57 o 
  -7   6   5      868.44      932.80     25.86 o 
  -6   6   5      342.65      356.65     10.80 o 
  -5   6   5       44.63       47.27      3.82 o 
  -4   6   5      108.31      110.85      8.74 o 
  -3   6   5       12.14       11.44      2.00 o 
  -2   6   5       18.30       22.62      2.78 o 
  -1   6   5        6.13        2.77      1.07 o 
   0   6   5      110.31      100.41      5.76 o 
   1   6   5        2.72        3.05      1.03 o 
   2   6   5       23.44       21.35      2.90 o 
   3   6   5        0.17        0.39      0.91 o 
   4   6   5       15.79       18.27      2.78 o 
   5   6   5       45.82       44.43      4.14 o 
   6   6   5       27.71       23.57      2.96 o 
   7   6   5       13.84       11.86      2.90 o 
   8   6   5       16.71       11.75      2.78 o 
   9   6   5        8.53        4.02      1.18 o 
  10   6   5        0.11       -0.25      0.70 o 
  11   6   5       79.71       59.71      9.74 o 
 -13   7   5       25.93       25.53      3.29 o 
 -12   7   5       94.64       95.23      6.68 o 
 -11   7   5       41.80       44.84      4.80 o 
 -10   7   5       86.90       92.73      7.42 o 
  -9   7   5      452.82      491.85     16.93 o 
  -8   7   5        0.35       -0.94      0.94 o 
  -7   7   5      186.56      211.97     11.45 o 
  -6   7   5       20.28       19.63      3.47 o 
  -5   7   5        1.31       -0.94      0.94 o 
  -4   7   5        5.16        5.00      1.36 o 
  -3   7   5       27.40       24.79      2.80 o 
  -2   7   5       71.56       76.59      4.84 o 
  -1   7   5       59.25       53.96      4.16 o 
   0   7   5      120.80      116.55      4.79 o 
   1   7   5        2.83        1.53      0.83 o 
   2   7   5        0.84        1.04      0.90 o 
   3   7   5        0.02        1.02      0.69 o 
   4   7   5       11.43        8.37      1.59 o 
   5   7   5       56.95       52.43      3.84 o 
   6   7   5       10.79       10.85      1.71 o 
   7   7   5       11.89       10.42      1.59 o 
   8   7   5       14.03       12.73      1.58 o 
   9   7   5        7.77        7.31      1.05 o 
 -10   8   5      121.95      125.77      6.33 o 
  -9   8   5       22.30       23.45      3.07 o 
  -8   8   5      264.61      262.57      6.63 o 
  -7   8   5       95.25       99.04      4.30 o 
  -6   8   5        5.49        5.36      1.56 o 
  -5   8   5        7.36        6.95      2.09 o 
  -4   8   5       67.43       66.02      3.88 o 
  -3   8   5       14.58       18.30      2.07 o 
  -2   8   5        0.01        1.18      0.70 o 
  -1   8   5        8.58        7.05      1.27 o 
   0   8   5       73.75       73.24      4.17 o 
   1   8   5        5.48        5.80      1.07 o 
   2   8   5       37.21       36.84      2.81 o 
   3   8   5        3.35        2.09      0.74 o 
   4   8   5        0.43        0.98      0.84 o 
   5   8   5       27.42       26.63      3.30 o 
   6   8   5       24.91       23.63      2.85 o 
  -5   9   5       26.18       26.94      2.54 o 
  -4   9   5       12.39       14.88      1.94 o 
  -1   9   5        3.88        6.65      1.47 o 
   0   9   5       55.05       57.08      4.11 o 
 -18   0   6       17.26       16.69      3.02 o 
 -17   0   6        8.85        5.85      2.08 o 
 -16   0   6        0.92       -0.12      1.52 o 
 -15   0   6        5.17        4.53      2.09 o 
 -14   0   6        1.17       -1.73      2.18 o 
 -13   0   6      761.65      690.45     21.54 o 
 -12   0   6      223.61      203.35     11.91 o 
 -11   0   6      525.23      432.68     17.50 o 
 -10   0   6       16.43       14.62      5.05 o 
  -9   0   6      404.17      363.15     18.06 o 
  -8   0   6      289.79      255.02     12.50 o 
  -7   0   6      225.05      197.97     10.68 o 
  -6   0   6       45.47       38.78      4.68 o 
  -5   0   6      266.60      261.57     11.80 o 
  -4   0   6      137.69      116.07      5.68 o 
  -3   0   6      134.13      126.49      6.59 o 
  -2   0   6       66.05       65.31      4.29 o 
  -1   0   6       70.14       61.29      4.21 o 
   0   0   6       36.85       42.04      3.67 o 
   1   0   6        0.10       -0.95      0.95 o 
   2   0   6       62.86       63.68      4.64 o 
   3   0   6      120.62      118.18      8.34 o 
   4   0   6      336.21      347.29     13.60 o 
   5   0   6      223.44      269.09      9.72 o 
   6   0   6       25.95       24.35      3.11 o 
   7   0   6      158.60      183.87      8.24 o 
   8   0   6       24.02       25.22      3.13 o 
   9   0   6        8.11        7.98      1.63 o 
  10   0   6       26.12       19.90      3.93 o 
  11   0   6      168.04      141.45      6.11 o 
  12   0   6       20.23       18.52      3.44 o 
  13   0   6        3.32        2.17      0.88 o 
 -18   1   6        2.32        0.90      1.23 o 
 -17   1   6        5.52        4.53      1.83 o 
 -16   1   6        2.57        1.49      0.95 o 
 -15   1   6        0.11        0.22      1.22 o 
 -14   1   6        0.68       -0.09      0.99 o 
 -13   1   6       27.23       22.23      2.85 o 
 -12   1   6       21.16       22.74      4.52 o 
 -11   1   6        0.23        2.07      0.92 o 
 -10   1   6        0.12        2.11      0.91 o 
  -9   1   6        0.70       -0.15      6.59 o 
  -8   1   6       21.98       16.92      1.92 o 
  -7   1   6       48.98       37.49      3.38 o 
  -6   1   6      344.46      301.14     13.65 o 
  -5   1   6       61.72       60.48      4.20 o 
  -4   1   6      589.42      561.27     12.16 o 
  -3   1   6        0.30        0.05      0.72 o 
  -2   1   6      278.91      282.63      7.57 o 
  -1   1   6      400.99      409.88      9.38 o 
   0   1   6       14.52       11.20      1.59 o 
   1   1   6       33.76       33.58      2.84 o 
   2   1   6        0.01        0.03      1.10 o 
   3   1   6        1.25        1.88      2.06 o 
   4   1   6        6.14       11.01      2.26 o 
   5   1   6        2.75        4.72      1.67 o 
   6   1   6        0.31        0.25      1.08 o 
   7   1   6        1.54        1.91      1.16 o 
   8   1   6       34.67       32.06      2.96 o 
   9   1   6       12.32        9.97      1.62 o 
  10   1   6        0.06       -0.67      0.67 o 
  11   1   6      103.16       90.53      5.51 o 
  12   1   6       30.29       21.76      1.87 o 
  13   1   6       21.53       12.19      1.64 o 
 -18   2   6       18.53       16.02      2.45 o 
 -17   2   6        1.48        0.27      1.87 o 
 -16   2   6        1.20        1.86      1.37 o 
 -15   2   6        4.11        4.65      1.14 o 
 -14   2   6       33.54       37.45      2.84 o 
 -13   2   6      368.82      354.69      8.56 o 
 -12   2   6      186.30      192.86      6.37 o 
 -11   2   6      114.31       93.57      5.93 o 
 -10   2   6       16.85       14.29      2.42 o 
  -9   2   6       93.69       86.33      7.08 o 
  -8   2   6        0.02        0.03      0.90 o 
  -7   2   6      186.59      166.20      7.36 o 
  -6   2   6      544.56      503.39     17.81 o 
  -5   2   6      594.30      572.41     13.57 o 
  -4   2   6      245.92      229.37      8.53 o 
  -3   2   6       90.99      107.93      5.81 o 
  -2   2   6       14.85       16.52      3.19 o 
  -1   2   6        1.44        1.61      0.82 o 
   0   2   6      288.11      300.99      8.43 o 
   1   2   6        0.98        2.17      0.80 o 
   2   2   6        1.08        1.28      1.97 o 
   3   2   6       28.81       32.79      3.61 o 
   4   2   6        0.07        0.07      0.93 o 
   5   2   6        2.97        3.55      1.17 o 
   6   2   6        2.65        1.15      1.16 o 
   7   2   6       26.14       31.28      3.23 o 
   8   2   6       11.67       12.75      2.17 o 
   9   2   6        1.61        1.48      0.80 o 
  10   2   6        0.07        1.54      0.84 o 
  11   2   6       70.80       70.54      6.26 o 
  12   2   6        3.13        1.94      0.84 o 
  13   2   6        9.08        7.36      2.22 o 
 -18   3   6       26.23       21.02      1.97 o 
 -17   3   6       43.75       42.26      3.10 o 
 -16   3   6       17.67       14.70      2.04 o 
 -15   3   6       12.60        9.00      1.86 o 
 -14   3   6        1.72        0.61      0.96 o 
 -13   3   6       86.12       81.05      5.25 o 
 -12   3   6        9.32       11.50      2.17 o 
 -11   3   6        2.18        4.74      1.56 o 
 -10   3   6       20.10       20.93      2.86 o 
  -9   3   6       10.15        8.39      1.96 o 
  -8   3   6        0.25       -2.28      2.28 o 
  -7   3   6        2.85        0.90      1.11 o 
  -6   3   6     1149.05     1161.28     22.81 o 
  -5   3   6      871.35      852.69     17.37 o 
  -4   3   6      771.49      803.95     24.84 o 
  -3   3   6        1.46        2.30      1.07 o 
  -2   3   6      234.25      242.23      9.06 o 
  -1   3   6      260.83      268.96      9.83 o 
   0   3   6        0.01        1.09      0.78 o 
   1   3   6       12.98       20.05      2.81 o 
   2   3   6       57.96       58.34      4.91 o 
   3   3   6        6.33        5.84      1.58 o 
   4   3   6        4.02        9.33      2.33 o 
   5   3   6        3.04        4.42      1.63 o 
   6   3   6        5.71        6.41      1.89 o 
   7   3   6       36.61       39.35      4.30 o 
   8   3   6        2.74        1.55      1.04 o 
   9   3   6        0.42        0.73      0.84 o 
  10   3   6        2.63        2.36      1.01 o 
  11   3   6      134.73      157.48      7.14 o 
  12   3   6       91.98       98.22      8.16 o 
 -17   4   6       22.30       19.88      3.66 o 
 -16   4   6        1.80        1.08      1.19 o 
 -15   4   6        0.17        0.44      0.84 o 
 -14   4   6       10.16        6.82      1.40 o 
 -13   4   6       11.33       11.21      2.08 o 
 -12   4   6        2.84        3.17      1.82 o 
 -11   4   6        6.05        4.51      4.19 o 
 -10   4   6      320.35      344.87     10.99 o 
  -9   4   6        6.29        5.21      1.57 o 
  -8   4   6       43.91       42.97      5.84 o 
  -7   4   6      141.89      152.35     10.59 o 
  -6   4   6     1244.63     1298.66     21.73 o 
  -5   4   6      325.80      323.54     10.70 o 
  -4   4   6      104.61      104.79      6.12 o 
  -3   4   6       36.45       34.74      3.48 o 
  -2   4   6        9.63       13.13      2.09 o 
  -1   4   6        1.67        1.98      1.21 o 
   0   4   6      157.37      152.06      9.36 o 
   1   4   6      117.04      116.84      6.59 o 
   2   4   6        7.04        4.73      1.77 o 
   3   4   6      130.10      129.11      8.07 o 
   4   4   6       88.70       86.56      5.85 o 
   5   4   6       25.48       25.19      3.26 o 
   6   4   6        8.53        9.06      1.93 o 
   7   4   6       14.81       16.40      2.40 o 
   8   4   6        6.67        4.60      2.09 o 
   9   4   6        1.04        0.31      0.85 o 
  10   4   6       12.02       10.88      2.42 o 
  11   4   6        2.69        1.51      1.16 o 
 -16   5   6        0.35        2.00      1.18 o 
 -15   5   6        0.50       -0.43      0.95 o 
 -14   5   6        9.77        7.63      1.43 o 
 -13   5   6        5.36        3.89      1.17 o 
 -12   5   6       16.50       15.40      2.23 o 
 -11   5   6       16.58       12.78      3.99 o 
 -10   5   6        1.28        1.88      1.30 o 
  -9   5   6      239.72      248.45      8.88 o 
  -8   5   6        1.00        0.28      1.45 o 
  -7   5   6      164.12      174.32     11.43 o 
  -6   5   6       35.10       38.10      5.32 o 
  -5   5   6      480.15      504.09     19.38 o 
  -4   5   6       76.68       87.70      8.11 o 
  -3   5   6      181.77      189.98      8.00 o 
  -2   5   6       18.90       20.60      2.66 o 
  -1   5   6       13.08       12.34      1.98 o 
   0   5   6        0.47       -1.15      1.15 o 
   1   5   6       14.83       12.60      2.01 o 
   2   5   6      144.07      133.70      6.51 o 
   3   5   6        6.06        4.04      1.25 o 
   4   5   6        4.44        6.47      2.13 o 
   5   5   6       17.87       18.31      3.92 o 
   6   5   6        1.88        1.40      0.79 o 
   7   5   6       30.60       17.98      5.49 o 
   8   5   6       34.65       25.99      8.54 o 
   9   5   6       12.87       10.74      2.39 o 
  10   5   6        6.78        5.69      1.59 o 
 -14   6   6        3.02        2.26      0.99 o 
 -13   6   6       15.22       14.68      2.65 o 
 -12   6   6       61.47       55.54      5.56 o 
 -11   6   6        1.08        2.24      1.49 o 
 -10   6   6        4.29        5.33      1.90 o 
  -9   6   6        3.21        4.03      1.07 o 
  -8   6   6      105.65      108.76      5.26 o 
  -7   6   6       13.69       12.29      1.89 o 
  -6   6   6      466.55      499.33     11.62 o 
  -5   6   6       18.97       16.03      3.15 o 
  -4   6   6        0.37        1.60      1.59 o 
  -3   6   6      135.33      155.65     10.43 o 
  -2   6   6       16.63       18.98      2.59 o 
  -1   6   6        2.26        0.09      1.07 o 
   0   6   6       65.89       68.07      6.71 o 
   1   6   6       68.93       69.79      6.72 o 
   2   6   6       63.97       47.10     10.05 o 
   3   6   6       51.76       45.55      3.94 o 
   4   6   6       31.36       28.07      5.79 o 
   5   6   6       13.83       13.26      5.46 o 
   6   6   6        5.00        2.22      1.41 o 
   7   6   6       65.50       59.90      5.74 o 
   8   6   6        4.94        2.67      0.72 o 
 -11   7   6      126.98      136.28      7.35 o 
 -10   7   6       59.31       63.16      5.18 o 
  -9   7   6       46.46       45.15      4.64 o 
  -8   7   6       13.88       17.95      3.02 o 
  -7   7   6      119.96      132.74      8.24 o 
  -6   7   6       43.22       49.03      5.20 o 
  -5   7   6        6.40        9.34      2.28 o 
  -4   7   6        6.98        7.65      2.14 o 
  -3   7   6      103.58      104.04      7.73 o 
  -2   7   6       15.88       12.43      2.73 o 
  -1   7   6       23.54       21.71      2.20 o 
   0   7   6        5.70        5.12      1.68 o 
   1   7   6        8.68        7.32      1.41 o 
   2   7   6       29.98       21.70      1.82 o 
   3   7   6       16.50       13.82      1.65 o 
   4   7   6        0.02       -0.29      1.08 o 
   5   7   6       28.04       23.93      2.82 o 
   6   7   6        2.69        1.90      0.58 o 
  -7   8   6        7.96        7.12      1.62 o 
  -6   8   6        8.40        8.65      1.77 o 
  -5   8   6       17.89       15.80      2.33 o 
  -4   8   6        4.15        2.75      1.34 o 
  -3   8   6       54.27       58.87      4.54 o 
  -2   8   6        2.90        2.47      1.56 o 
  -1   8   6       71.99       77.77      5.08 o 
   0   8   6       35.60       33.13      3.25 o 
   1   8   6       11.77        9.78      1.76 o 
   2   8   6        8.56        5.79      1.21 o 
 -17   1   7        0.03       -1.05      1.07 o 
 -16   1   7       17.09       15.35      1.92 o 
 -15   1   7       16.78       11.89      2.02 o 
 -14   1   7        8.91       11.12      1.95 o 
 -13   1   7       30.58       27.82      2.94 o 
 -12   1   7      185.77      184.50      7.42 o 
 -11   1   7      358.07      310.67      9.94 o 
 -10   1   7      158.17      142.09      6.76 o 
  -9   1   7      135.37      131.29      6.60 o 
  -8   1   7        8.16        5.90      1.66 o 
  -7   1   7      226.97      203.66      8.33 o 
  -6   1   7       61.39       55.29      4.36 o 
  -5   1   7      595.89      545.28     13.48 o 
  -4   1   7     2156.83     2122.01     27.12 o 
  -3   1   7      397.13      430.23     10.23 o 
  -2   1   7     1210.33     1249.87     17.74 o 
  -1   1   7        8.46        9.34      1.59 o 
   0   1   7      269.32      271.25      8.52 o 
   1   1   7       39.40       40.23      3.32 o 
   2   1   7        2.45        1.48      0.95 o 
   3   1   7       81.78       76.85      4.97 o 
   4   1   7        0.06       -1.02      1.02 o 
   5   1   7        9.34        7.24      1.74 o 
   6   1   7        3.65        4.62      1.20 o 
   7   1   7        0.15        0.36      0.84 o 
   8   1   7        0.65        0.16      0.72 o 
   9   1   7       15.41       10.31      1.51 o 
  10   1   7       11.06        9.58      1.35 o 
  11   1   7        2.31        0.78      0.80 o 
 -17   2   7       61.05       67.53      5.03 o 
 -16   2   7        0.53        0.64      1.44 o 
 -15   2   7        0.79       -0.82      1.38 o 
 -14   2   7        0.89        0.49      1.45 o 
 -13   2   7        6.53        3.46      1.05 o 
 -12   2   7       58.25       53.33      4.04 o 
 -11   2   7      188.58      180.82      7.57 o 
 -10   2   7        5.45        3.56      1.23 o 
  -9   2   7       18.52       17.33      2.52 o 
  -8   2   7       11.53       16.30      3.56 o 
  -7   2   7      200.75      196.51      8.56 o 
  -6   2   7      101.24       93.05      5.80 o 
  -5   2   7       45.93       45.69      4.07 o 
  -4   2   7      513.58      509.95     14.04 o 
  -3   2   7       69.50       73.99      5.64 o 
  -2   2   7       10.76       11.39      1.68 o 
  -1   2   7      320.85      340.93      9.22 o 
   0   2   7      144.97      153.85      6.32 o 
   1   2   7        0.19       -0.34      0.79 o 
   2   2   7       59.14       57.26      4.11 o 
   3   2   7        0.87       -0.12      0.89 o 
   4   2   7       39.43       41.80      3.56 o 
   5   2   7      112.32      119.75      6.07 o 
   6   2   7       33.22       31.18      3.08 o 
   7   2   7        1.30        1.21      0.75 o 
   8   2   7        0.08        0.20      0.67 o 
   9   2   7        6.48        5.49      1.15 o 
  10   2   7        5.46        3.08      1.00 o 
  11   2   7       17.17       11.69      1.22 o 
 -16   3   7        0.41       -0.43      0.52 o 
 -15   3   7        5.14        6.96      1.33 o 
 -14   3   7        0.08       -0.07      1.22 o 
 -13   3   7        0.04       -1.12      1.12 o 
 -12   3   7        7.97        5.92      1.54 o 
 -11   3   7        4.05        6.93      1.55 o 
 -10   3   7       88.80       90.53      5.51 o 
  -9   3   7      118.00      118.48      6.34 o 
  -8   3   7      138.34      135.50      9.89 o 
  -7   3   7       33.63       30.98      4.60 o 
  -6   3   7       31.14       31.88      3.54 o 
  -5   3   7       16.94       18.46      2.71 o 
  -4   3   7      736.76      783.05     17.30 o 
  -3   3   7        4.68        4.57      1.32 o 
  -2   3   7      178.63      194.34      8.60 o 
  -1   3   7        3.61        4.64      1.28 o 
   0   3   7       60.00       73.81      5.45 o 
   1   3   7        0.22        1.75      1.26 o 
   2   3   7        1.59        3.92      1.16 o 
   3   3   7      292.45      293.42     12.52 o 
   4   3   7        5.01        2.66      1.15 o 
   5   3   7       11.33        8.59      1.56 o 
   6   3   7       20.58       17.42      2.07 o 
   7   3   7        8.80        7.19      1.24 o 
   8   3   7        1.22        0.64      0.73 o 
   9   3   7        1.49        0.13      0.72 o 
  10   3   7       30.85       36.37      4.77 o 
 -15   4   7        1.89        1.62      2.39 o 
 -14   4   7        4.16        5.21      1.11 o 
 -13   4   7       15.20       12.29      1.72 o 
 -12   4   7       40.03       40.94      3.38 o 
 -11   4   7      152.08      162.48      6.87 o 
 -10   4   7       12.77       12.70      1.94 o 
  -9   4   7       29.35       29.03      3.71 o 
  -8   4   7       11.18       14.42      2.36 o 
  -7   4   7       57.31       59.19      6.53 o 
  -6   4   7       43.90       40.82      5.63 o 
  -5   4   7       13.02       13.18      2.25 o 
  -4   4   7        1.45        1.68      1.11 o 
  -3   4   7       17.63       17.10      2.51 o 
  -2   4   7        9.04        7.57      1.61 o 
  -1   4   7       10.83       15.52      2.47 o 
   0   4   7      185.36      215.24      8.83 o 
   1   4   7        4.91        4.04      1.29 o 
   2   4   7       18.49       18.14      2.64 o 
   3   4   7       19.75       17.93      2.46 o 
   4   4   7        3.31        1.36      0.94 o 
   5   4   7       44.01       39.87      4.34 o 
   6   4   7        0.12       -0.44      0.55 o 
   7   4   7        0.07       -0.80      0.80 o 
   8   4   7        0.01        0.49      0.52 o 
   9   4   7        0.57        0.02      0.84 o 
 -14   5   7       20.74       18.56      4.09 o 
 -13   5   7        5.25        4.39      1.06 o 
 -12   5   7        0.14       -0.33      0.69 o 
 -11   5   7        9.06       10.72      1.65 o 
 -10   5   7        0.05       -0.62      0.91 o 
  -9   5   7       66.94       75.28      4.52 o 
  -8   5   7       38.21       41.30      3.30 o 
  -7   5   7       12.29       10.44      1.66 o 
  -6   5   7       34.19       35.17      4.90 o 
  -5   5   7        8.82        8.70      2.26 o 
  -4   5   7       21.41       21.47      4.03 o 
  -3   5   7       20.03       19.88      3.91 o 
  -2   5   7       28.99       32.65      3.20 o 
  -1   5   7        1.63        1.89      1.49 o 
   0   5   7        5.77        5.73      1.46 o 
   1   5   7        0.22       -0.43      0.65 o 
   2   5   7       26.84       27.05      4.41 o 
   3   5   7       76.35       57.02     13.30 o 
   4   5   7       34.72       39.79      5.03 o 
   5   5   7       35.22       32.25      4.21 o 
   6   5   7        2.40        1.61      0.97 o 
   7   5   7        0.82        0.37      0.94 o 
 -11   6   7        3.27        2.66      1.31 o 
 -10   6   7        3.66        4.15      0.92 o 
  -9   6   7       24.16       26.12      2.15 o 
  -8   6   7       73.19       86.23      4.03 o 
  -7   6   7      139.62      150.18      5.55 o 
  -6   6   7       41.40       44.76      3.10 o 
  -5   6   7       20.19       23.00      2.19 o 
  -4   6   7      144.84      162.37      9.79 o 
  -3   6   7       78.16       90.52      7.29 o 
  -2   6   7        6.33        4.10      1.39 o 
  -1   6   7       31.62       31.10      4.22 o 
   0   6   7       17.26       21.24      3.52 o 
   1   6   7        6.74        7.59      2.18 o 
   2   6   7        0.97        3.28      1.39 o 
   3   6   7       19.49       19.37      3.11 o 
   4   6   7       39.27       43.20      4.28 o 
   5   6   7        0.61        0.84      0.61 o 
  -8   7   7       24.07       30.93      3.22 o 
  -7   7   7       32.47       34.18      3.47 o 
  -6   7   7       61.63       69.36      5.00 o 
  -5   7   7        1.10        1.11      1.00 o 
  -4   7   7        2.11        2.41      1.15 o 
  -3   7   7       31.67       31.78      3.64 o 
  -2   7   7      121.92      133.47      7.30 o 
  -1   7   7       11.65       18.83      2.76 o 
   0   7   7       23.04       20.37      2.85 o 
   1   7   7        0.95        0.42      0.74 o 
 -15   0   8        0.00       -0.63      1.06 o 
 -14   0   8        6.51        4.69      1.43 o 
 -13   0   8        0.81       -1.43      1.44 o 
 -12   0   8        1.72        1.87      1.21 o 
 -11   0   8       60.51       63.32      5.72 o 
 -10   0   8       59.48       60.90      6.04 o 
  -9   0   8       46.40       64.29      6.24 o 
  -8   0   8      110.51      113.36      8.43 o 
  -7   0   8       11.30       11.36      1.99 o 
  -6   0   8        0.30        0.14      0.91 o 
  -5   0   8      107.19      106.90      8.53 o 
  -4   0   8      489.09      476.26     17.95 o 
  -3   0   8      589.34      605.71     20.74 o 
  -2   0   8      187.72      214.35     12.52 o 
  -1   0   8     1293.55     1462.91     33.11 o 
   0   0   8      112.19      135.06     10.35 o 
   1   0   8       51.00       52.71      6.28 o 
   2   0   8      223.29      261.59     14.48 o 
   3   0   8      187.91      221.21     13.51 o 
   4   0   8       86.68       96.25      8.73 o 
   5   0   8        1.00        1.33      0.92 o 
   6   0   8      162.90      173.25     10.70 o 
   7   0   8        8.03        6.45      2.23 o 
   8   0   8        5.52        3.57      1.26 o 
 -15   1   8        7.45        6.38      1.62 o 
 -14   1   8        1.94        0.20      0.68 o 
 -13   1   8        5.12        6.87      1.27 o 
 -12   1   8       17.70       16.65      2.15 o 
 -11   1   8       40.82       50.54      9.30 o 
 -10   1   8       72.33       75.97      4.46 o 
  -9   1   8       27.47       30.29      2.95 o 
  -8   1   8       27.94       27.44      2.76 o 
  -7   1   8       62.13       58.60      4.28 o 
  -6   1   8       21.56       22.13      2.21 o 
  -5   1   8       17.79       17.16      2.42 o 
  -4   1   8      178.56      173.50      7.52 o 
  -3   1   8       84.82       81.66      5.24 o 
  -2   1   8       45.42       48.50      4.13 o 
  -1   1   8       19.59       23.89      2.40 o 
   0   1   8       32.54       37.80      2.99 o 
   1   1   8       17.03       21.91      2.34 o 
   2   1   8        0.05        0.13      0.80 o 
   3   1   8        3.29        3.04      0.99 o 
   4   1   8        3.40        2.90      0.86 o 
   5   1   8        1.93        2.95      0.95 o 
   6   1   8        0.05       -0.67      0.79 o 
   7   1   8        3.35        1.81      0.77 o 
   8   1   8        2.64        2.22      0.72 o 
 -15   2   8       80.39       77.34      5.05 o 
 -14   2   8        1.09        3.37      1.48 o 
 -13   2   8        2.89        4.96      1.81 o 
 -12   2   8       12.04       14.72      2.99 o 
 -11   2   8        0.00       -0.96      1.37 o 
 -10   2   8        0.07       -0.33      1.84 o 
  -9   2   8       24.62       31.18      4.48 o 
  -8   2   8       75.63       76.22      6.80 o 
  -6   2   8       41.95       44.25      3.74 o 
  -5   2   8        2.83        1.49      1.57 o 
  -4   2   8      201.66      207.52      7.95 o 
  -3   2   8       91.92       94.49      5.38 o 
  -2   2   8       33.74       37.75      4.13 o 
  -1   2   8      657.37      750.88     16.52 o 
   0   2   8       10.98        8.62      1.35 o 
   1   2   8        1.99        2.99      0.94 o 
   2   2   8       57.81       64.88      4.10 o 
   3   2   8       16.62       11.52      1.65 o 
   4   2   8       31.94       25.18      2.30 o 
   5   2   8       18.22       16.69      1.80 o 
   6   2   8       92.21       87.15      3.78 o 
   7   2   8        0.93        1.62      0.99 o 
 -14   3   8       15.34       20.08      2.57 o 
 -13   3   8        8.37       15.05      2.47 o 
 -12   3   8        1.47        2.17      1.31 o 
 -11   3   8       52.16       52.73      3.62 o 
 -10   3   8       63.87       57.75      3.71 o 
  -9   3   8        3.53        2.68      1.50 o 
  -8   3   8      183.45      190.89      7.12 o 
  -7   3   8       14.13       15.70      2.81 o 
  -6   3   8        0.02        0.21      1.44 o 
  -5   3   8       36.50       39.19      3.38 o 
  -4   3   8      219.83      235.95      8.64 o 
  -3   3   8      193.42      197.29      7.96 o 
  -2   3   8       39.74       46.16      5.51 o 
  -1   3   8      164.87      193.57      8.06 o 
   0   3   8      101.14      113.59      6.10 o 
   1   3   8        0.19       -0.64      0.91 o 
   2   3   8        9.97       11.24      1.96 o 
   3   3   8       18.43       15.45      2.15 o 
   4   3   8        5.37        6.26      1.24 o 
   5   3   8        0.20        1.06      0.72 o 
   6   3   8        1.95        0.63      0.57 o 
   7   3   8        0.32       -0.17      0.82 o 
 -12   4   8       34.50       40.93      2.58 o 
 -11   4   8       58.43       58.51      4.31 o 
 -10   4   8       40.90       41.40      2.96 o 
  -9   4   8        0.18        0.06      0.72 o 
  -8   4   8       48.29       55.04      3.68 o 
  -7   4   8        7.83        7.50      1.40 o 
  -6   4   8        4.27        1.99      1.40 o 
  -5   4   8       23.35       24.51      3.43 o 
  -4   4   8       22.57       20.16      3.50 o 
  -3   4   8        8.89        6.15      1.36 o 
  -2   4   8        3.60        4.41      1.35 o 
  -1   4   8       35.42       34.94      4.22 o 
   0   4   8       80.45       94.80      5.84 o 
   1   4   8       12.40       13.35      2.15 o 
   2   4   8       48.11       54.64      7.44 o 
   3   4   8       10.25       11.81      1.67 o 
   4   4   8       13.29       10.61      3.99 o 
   5   4   8      129.24      133.68     17.83 o 
 -10   5   8        4.88        4.42      0.96 o 
  -9   5   8        4.49        6.69      1.17 o 
  -8   5   8       28.12       31.08      2.41 o 
  -7   5   8       52.46       56.33      3.35 o 
  -6   5   8       53.49       63.94      3.69 o 
  -5   5   8       16.11       20.73      2.99 o 
  -4   5   8        0.19       -1.18      1.34 o 
  -3   5   8      100.55      112.88      7.39 o 
  -2   5   8       23.69       30.19      4.04 o 
  -1   5   8      140.22      155.36      8.76 o 
   0   5   8        9.40        7.78      2.01 o 
   1   5   8       26.73       20.02      3.12 o 
   2   5   8        8.69        8.07      1.87 o 
   3   5   8       45.16       48.57      4.42 o 
  -6   6   8      111.23      127.40     11.40 o 
  -5   6   8        4.06        6.40      2.23 o 
  -4   6   8       68.54       70.67     12.81 o 
  -3   6   8       39.50       37.41      6.57 o 
  -2   6   8        1.03        0.42      1.03 o 
  -1   6   8       49.86       57.97      4.51 o 
 -12   1   9       67.88       90.42      5.02 o 
 -11   1   9        0.00       -0.81      0.84 o 
 -10   1   9        9.43        7.74      1.88 o 
  -9   1   9       39.82       38.94      4.09 o 
  -8   1   9       11.60       13.46      2.63 o 
  -7   1   9        0.39       -0.26      1.13 o 
  -6   1   9        3.59        4.61      1.71 o 
  -5   1   9        9.47        6.14      1.62 o 
  -4   1   9        0.00       -0.60      0.75 o 
  -3   1   9       11.21       10.85      1.66 o 
  -2   1   9       71.41       74.63      4.19 o 
  -1   1   9       59.66       62.54      7.41 o 
   0   1   9       17.25       18.55      1.99 o 
   1   1   9      127.78      145.75      9.76 o 
   2   1   9      146.52      151.42      6.08 o 
   3   1   9       65.40       60.56      3.48 o 
   4   1   9        0.33        0.05      0.44 o 
 -11   2   9       18.43       20.85      2.61 o 
 -10   2   9       66.26       82.64      5.49 o 
  -9   2   9       41.26       41.97      4.24 o 
  -8   2   9        3.55        3.41      1.57 o 
  -7   2   9        6.22        5.97      1.74 o 
  -6   2   9        8.73       12.04      2.49 o 
  -4   2   9       10.26        9.18      2.27 o 
  -3   2   9       64.14       64.42      5.80 o 
  -2   2   9      190.55      224.79     10.73 o 
  -1   2   9        0.00        0.22      0.85 o 
   0   2   9       88.12       93.50      6.55 o 
   1   2   9        0.77        1.02      1.10 o 
   2   2   9       53.38       40.92      7.37 o 
   3   2   9       17.12       14.30      2.84 o 
 -10   3   9       22.88       29.89      3.13 o 
  -9   3   9        0.30       -0.30      0.93 o 
  -8   3   9        0.01       -0.59      1.16 o 
  -7   3   9        9.27        7.94      1.80 o 
  -6   3   9        0.01       -0.85      1.25 o 
  -4   3   9        0.02        0.89      1.02 o 
  -3   3   9       20.85       22.06      1.99 o 
  -2   3   9       78.37       85.65      3.92 o 
  -1   3   9       10.78       10.56      1.31 o 
   0   3   9       20.11       16.05      1.58 o 
   1   3   9       36.94       34.96      2.69 o 
  -6   4   9        0.39        0.23      0.71 o 
  -5   4   9        3.68        6.54      1.34 o 
  -4   4   9       29.77       31.79      6.73 o 
  -3   4   9      211.24      272.45      8.81 o 
  -2   4   9      126.27      145.63      6.25 o
